# Supplementary material for: MicroRNA Expression in Formalin-fixed Paraffin-embedded Cancer Tissue: Identifying Reference MicroRNAs and Variability
Source: BMC Cancer. 2015 Dec 29;15:1024. doi: 10.1186/s12885-015-2030-2 (PMC4696166; doi:10.1186/s12885-015-2030-2)
Supplement: Additional file 2: — Dataset S1: MiRNA expression in colorectal cancer samples. (Microsoft Excel spreadsheet) (XLSX 412 kb) [file 12885_2015_2030_MOESM2_ESM.xlsx]

## Sheet: CRCdata
Ct.has.miR.155	Ct.hsa.let.7a	Ct.hsa.let.7b	Ct.hsa.let.7c	Ct.hsa.let.7d	Ct.hsa.let.7e	Ct.hsa.let.7g	Ct.hsa.miR.100	Ct.hsa.miR.103	Ct.hsa.miR.106a	Ct.hsa.miR.106b	Ct.hsa.miR.10a	Ct.hsa.miR.10b	Ct.hsa.miR.125a.3p	Ct.hsa.miR.125a.5p	Ct.hsa.miR.125b	Ct.hsa.miR.126	Ct.hsa.miR.127.3p	Ct.hsa.miR.130b	Ct.hsa.miR.132	Ct.hsa.miR.133a	Ct.hsa.miR.134	Ct.hsa.miR.135b	Ct.hsa.miR.138	Ct.hsa.miR.139.5p	Ct.hsa.miR.140.3p	Ct.hsa.miR.140.5p	Ct.hsa.miR.141	Ct.hsa.miR.142.3p	Ct.hsa.miR.143	Ct.hsa.miR.145	Ct.hsa.miR.146a	Ct.hsa.miR.146b.5p	Ct.hsa.miR.148a	Ct.hsa.miR.149	Ct.hsa.miR.150	Ct.hsa.miR.152	Ct.hsa.miR.15b	Ct.hsa.miR.16	Ct.hsa.miR.17	Ct.hsa.miR.181a	Ct.hsa.miR.185	Ct.hsa.miR.186	Ct.hsa.miR.191	Ct.hsa.miR.192	Ct.hsa.miR.193a.5p	Ct.hsa.miR.193b	Ct.hsa.miR.194	Ct.hsa.miR.195	Ct.hsa.miR.196b
22.2887	25.7864	22.2364	24.2606	24.3623	23.1844	22.9652	22.5181	24.8733	19.2464	22.9686	23.4164	24.8842	28.8858	25.0115	22.2239	18.0993	23.708	27.0026	22.1965	20.5896	25.6615	24.6736	27.5	23.6866	27.2545	22.3474	24.2506	23.5911	19.1047	17.659	20.4402	20.3778	26.0441	26.3002	18.775	23.6696	25.5503	20.9756	19.2582	24.9047	27.0275	22.0744	19.0642	20.6311	24.421	21.6433	22.3756	22.5897	24.0036
20.4071	28.1062	23.0831	28.9876	25.3269	23.4205	23.0076	25.8848	25.0135	19.1435	23.7923	23.9193	26.3201	29.05	24.4439	26.5984	17.7375	25.9056	27.9389	22.6916	21.2296	25.9794	27.4233	26.7279	24.4521	27.4183	24.1029	24.227	26.4839	21.4792	21.8168	17.8706	19.3207	26.166	26.4495	19.9279	25.1998	24.9695	18.8205	19.1411	25.4939	27.882	20.448	16.8334	18.5405	28.0624	20.9996	21.8099	23.0878	22.6418
19.5431	26.1162	22.6527	27.7343	24.3494	22.4808	22.8091	23.4683	24.3841	19.0075	23.364	23.5566	24.9025	31.1124	24.6823	23.5096	18.3008	24.3191	26.2858	22.3194	21.444	27.0426	27.3282	25.763	24.0256	28.5232	23.1598	23.4643	24.3046	20.1175	19.5511	19.2973	20.0753	24.9666	25.1003	18.6369	24.5175	24.4718	19.4576	18.9759	24.585	26.8651	21.6806	17.8813	18.3915	26.6442	20.9462	20.2963	21.4054	24.2403
20.3318	23.3079	21.9913	26.9684	22.2529	21.0468	21.1108	22.1732	22.4155	16.8956	20.7732	21.4768	24.0612	31.3639	24.6133	22.0945	17.4543	23.6177	24.7139	21.634	21.4398	26.9868	23.2194	25.7033	24.4519	28.6122	21.9683	21.591	22.3222	19.0428	19.4315	17.2012	19.9273	22.1731	24.7066	19.0054	23.6705	23.6145	19.4259	16.9733	23.2433	25.7256	21.6883	16.9641	17.3717	25.5763	21.1928	18.501	20.2292	24.1809
19.8021	23.3854	20.7436	23.1746	22.2931	20.6282	20.8272	19.861	22.7174	17.987	21.7034	20.944	23.5612	29.2519	23.5859	20.5085	16.7357	22.7242	25.1543	21.0732	19.4515	25.0874	23.8233	25.3288	22.6848	26.7251	21.0989	22.1836	21.9263	17.7838	17.6678	18.5392	19.0833	23.054	24.7522	17.9959	22.1941	23.4426	18.8283	18.1421	22.9787	25.1907	20.9147	17.973	19.6017	23.8237	19.9725	21.5491	19.9691	23.0755
19.8943	23.6673	21.4812	25.3264	23.4811	21.5342	21.4702	21.5611	23.5189	17.8159	21.0838	21.4123	24.2795	NA	24.0653	21.1993	17.9346	22.3886	25.0321	22.648	25.2292	26.1534	23.3115	27.1183	25.239	28.8137	21.0637	21.3184	20.3761	20.1761	21.7868	18.3648	18.8322	22.4619	26.5526	18.6021	21.9321	24.1866	19.6741	17.8489	22.7869	24.8101	22.0145	18.5916	18.2502	23.9439	21.4138	20.1709	20.6213	23.4411
19.558	22.6837	20.4938	24.2924	22.6617	20.9694	20.1854	20.7516	22.7982	16.0744	20.1041	19.2864	22.6357	29.3826	22.9585	21.082	16.4278	23.1502	24.4358	21.5021	18.8978	25.4851	21.853	24.6582	22.0183	25.2956	20.115	19.4672	20.9572	17.3437	17.7528	18.2854	18.69	22.356	24.3444	19.1447	22.0585	22.0139	17.485	16.2051	22.0242	24.7238	19.506	16.5135	16.8017	24.1521	19.6579	18.5293	19.0533	20.8752
18.7209	22.3663	20.0243	23.3396	21.5931	19.742	19.8539	19.5952	21.7722	16.382	20.1413	19.8767	21.6626	28.5774	22.1522	19.5779	15.7607	21.6956	23.8798	20.7551	20.1685	24.8221	19.96	24.2655	21.668	24.7195	19.073	20.6053	19.6484	17.1892	17.5895	16.6946	17.1976	22.5016	23.3689	16.077	21.0233	22.5315	17.5954	16.4241	21.2966	23.8381	19.7312	16.948	18.0283	22.4302	18.9141	19.1868	18.9007	21.3378
19.3876	24.5041	20.9939	24.1006	23.8285	21.8056	21.6379	20.7268	23.5234	19.046	22.15	23.7544	23.2785	31.1873	24.4946	20.7012	17.9702	23.5485	26.1686	22.0252	23.1984	27.2006	25.034	26.1541	24.4875	27.5667	22.142	21.4143	23.6301	20.2686	19.5592	18.7446	19.1367	23.2259	24.8958	18.708	23.5998	23.7664	18.693	19.2697	24.0888	25.325	20.8107	17.3451	19.4606	26.3486	21.3276	20.8962	21.2594	22.7808
17.8676	23.2278	20.6526	24.4414	23.1155	20.7892	20.7372	20.914	22.6416	16.9767	19.9605	19.4026	23.1469	30.792	23.6105	20.9155	17.7272	22.4954	23.9383	21.6428	24.3998	25.5507	22.392	25.2306	25.8464	27.2956	20.4575	21.2333	20.3257	19.7357	20.0766	16.5853	17.7543	22.1654	25.4401	17.9238	22.1797	22.2847	18.2445	16.9486	23.0091	24.4126	20.2608	16.9783	17.8085	24.6123	20.7559	19.2221	20.0983	23.1023
20.46	23.6608	21.3137	24.6242	22.899	21.1974	21.3784	21.131	23.7458	16.7951	20.5652	20.7111	22.8798	31.5182	23.737	20.4865	17.4088	22.4976	24.0848	21.8959	19.7985	26.0527	25.5284	26.1284	23.2719	28.5401	21.2499	21.0347	22.2986	17.4591	18.0086	19.1851	19.9213	22.2438	24.6578	20.2144	22.5842	25.436	20.5688	16.9646	22.6355	25.1559	21.9166	17.9286	17.7755	23.471	20.5818	19.1497	20.5298	20.4161
20.2941	21.8856	23.0149	27.011	24.8227	22.3878	22.695	23.7736	24.5788	19.2855	23.2211	22.6919	25.7554	29.1086	23.6236	23.7957	17.6251	25.4092	26.9001	23.0018	23.1411	26.5885	24.2269	26.5463	23.9303	26.1573	23.71	22.0801	24.2448	21.5546	20.2873	17.8151	17.7391	25.5436	26.3546	17.5419	23.6747	24.6656	18.6104	19.3223	24.4341	26.9388	20.4451	17.0261	19.6929	26.7522	19.792	22.0328	22.7516	23.4521
19.3686	21.1479	19.1914	23.6092	20.2631	18.6529	19.4605	19.8749	21.102	16.5351	19.2137	19.303	21.7183	29.3146	22.5685	20.0642	16.1034	21.8567	22.8558	20.24	20.9666	25.0224	19.5247	24.4954	22.8567	25.9091	20.3395	21.4533	20.3273	17.1757	17.8483	17.1267	17.694	20.3435	25.5562	18.7535	21.5265	20.0739	17.8147	16.4767	21.5531	23.4949	20.2397	16.883	17.769	23.1768	19.588	18.5724	19.3598	21.6912
18.937	24.5594	21.5918	26.0203	22.8	21.1465	20.5067	22.3439	22.8836	17.1235	21.1838	21.2948	21.5399	28.9628	22.0727	22.6788	16.4777	24.0751	24.209	21.6976	18.4573	25.5279	21.7644	23.1356	21.4263	25.1478	21.3195	21.0563	22.244	17.9385	16.8834	16.8769	17.7947	23.0809	24.26	16.5131	23.4856	22.3745	17.0594	17.1181	24.0083	25.5283	18.6204	16.2755	17.111	25.7687	19.525	19.1211	19.9223	20.9404
19.2134	23.5656	21.1047	25.3631	21.8653	20.4893	20.2406	20.8696	22.0513	16.7805	20.5378	20.252	21.2464	29.1964	22.2645	21.4643	16.8304	23.3702	23.7811	21.5881	18.6702	25.9312	21.1002	22.1335	21.5934	25.7492	21.0323	20.7739	21.2356	17.4861	16.737	17.1819	18.1564	22.4636	24.5541	16.7539	23.3118	22.1936	17.6616	16.8575	23.2115	24.9635	19.2436	16.7017	17.5417	24.7236	19.8937	18.4487	19.6582	21.6185
20.7521	24.2489	22.1873	27.1295	23.2007	21.7543	22.3556	23.0379	22.6367	17.5447	22.5485	21.6846	23.5162	30.2647	24.0029	23.1933	18.235	23.7997	25.568	23.1988	23.9615	26.0867	22.6849	29.2633	25.784	28.4477	23.2893	22.5148	23.8788	21.1226	21.0615	18.1487	20.6532	23.6218	25.7984	21.7026	24.4644	23.8133	20.0415	17.6471	23.4086	26.7469	22.6738	17.9173	19.2511	24.6783	21.1421	20.1583	22.4297	22.5282
20.5727	24.8809	21.7179	26.9673	23.9909	21.9608	21.7971	23.8807	23.9198	17.7686	21.3523	21.5754	25.763	NA	26.1792	24.3875	19.0315	25.6568	25.4287	23.5909	23.0758	28.6694	22.497	27.8795	26.7855	29.1119	22.7673	19.9725	23.0786	20.4485	22.04	18.8066	21.362	22.4267	27.5899	20.8321	24.3342	24.2125	20.1823	18.0088	23.8189	26.3019	21.918	18.0145	17.6771	27.9281	22.7377	18.8246	21.3465	21.3547
21.7364	25.4439	22.6172	28.8634	25.0867	22.9726	24.3562	24.5311	25.01	18.7981	23.4147	23.2962	25.9334	NA	26.2949	24.7452	19.9587	25.9961	26.9364	23.9369	24.3571	29.9606	25.6154	27.7413	26.287	30.2982	24.7141	23.5188	24.4144	22.6783	22.1416	21.2757	22.7443	25.0072	26.877	19.9733	26.4689	24.4037	20.9005	18.8187	25.2827	27.7302	23.263	19.2529	20.2813	27.9736	23.2987	21.5562	22.5519	25.1618
19.6557	19.9517	18.464	21.658	20.0494	17.9718	19.0725	18.9683	21.063	15.9091	18.3848	19.0184	22.0171	30.3901	21.6039	18.8457	16.3064	20.1162	22.549	20.0076	21.1556	23.222	19.9458	23.7994	22.6556	25.2587	19.775	20.8989	20.5097	16.9953	17.2757	17.7307	17.8285	20.0727	22.7814	18.9574	20.4127	19.586	17.9384	15.9406	20.0566	23.3809	19.8094	16.5665	16.9741	21.8972	18.2656	18.69	19.2383	18.6815
18.2283	23.3452	19.6867	23.902	22.2907	20.0058	20.154	21.2471	23.0049	16.68	20.3857	21.0458	22.6228	28.912	21.9273	21.4785	16.5818	22.9902	24.3372	21.6206	21.766	24.4834	22.5756	24.4368	22.5571	24.5627	20.589	20.8331	22.1178	19.0879	18.5649	17.0934	17.8007	23.2113	23.3981	16.4584	22.3106	22.0508	17.0546	16.714	22.6516	24.8642	18.3279	16.0598	16.8107	24.2237	18.458	19.099	20.0595	18.4772
22.0482	27.965	23.46	27.576	25.9073	24.8516	24.3094	22.6634	25.8252	20.0107	22.4796	23.5068	23.6386	29.4846	24.057	22.2717	20.0758	24.3382	26.9899	25.1574	23.0053	26.6885	22.4112	27.9222	27.7769	30.134	22.8712	23.0891	22.1989	20.9312	21.1544	18.9816	20.5408	26.5251	25.5522	20.3474	24.598	28.0358	22.7838	20.1076	23.6974	25.7873	22.9933	20.823	20.9309	24.4939	21.5955	22.9645	24.9515	24.4891
22.3106	24.5671	23.8512	26.8517	24.3587	21.8039	23.3551	23.0397	24.2133	19.143	22.9566	22.3352	25.2792	29.694	24.918	22.7589	20.1865	23.0686	25.3341	22.7076	22.9283	29.6096	24.8442	26.5958	25.0831	28.7344	23.9802	21.1241	24.8318	21.7406	18.0651	20.0513	21.2091	25.0951	25.9403	19.249	23.9866	23.6356	20.093	19.3121	23.6528	27.5034	22.535	18.3694	18.9485	25.3441	21.2551	20.5677	23.1071	24.4318
24.3506	21.6461	23.7517	NA	27.2836	28.9866	21.8778	25.0557	31.2581	22.8208	30.3959	20.7985	31.6981	30.2018	29.0386	22.0699	21.9663	27.234	30.0948	29.2595	24.3394	NA	NA	28.7871	28.4066	27.8832	27.2398	28.3228	23.0273	26.8929	24.1164	22.6845	21.7867	NA	30.9697	21.7009	29.6933	28.8679	23.282	20.9459	31.9714	31.8397	25.1635	17.1041	24.9617	NA	23.4664	24.3101	31.6353	28.3941
19.6166	23.0437	21.9724	22.3221	22.0007	19.5563	20.6239	18.6258	21.9511	17.4257	20.2371	19.2968	20.7065	27.0057	22.2574	19.107	16.4285	20.4741	23.39	20.538	19.9314	25.7535	20.9379	24.5331	22.5413	25.0916	19.7352	19.2523	19.9607	17.7359	16.1776	17.1817	17.8939	21.8876	23.653	17.6815	20.5307	22.9184	17.8023	17.3109	20.8069	23.5333	20.5187	17.2805	18.1397	22.433	19.1374	19.491	20.2739	20.5099
24.865	22.0023	20.2898	22.6237	22.34	19.9514	20.9234	20.6484	22.0106	23.1256	20.5293	19.7659	24.077	30.2774	22.2959	20.0242	24.5421	22.4516	23.02	20.3294	23.4184	28.3606	20.9574	26.5476	21.8728	26.3392	20.9835	18.471	21.0677	23.6845	22.7318	22.116	23.5282	22.3342	24.7507	24.0504	21.8396	22.2365	18.2412	23.6324	21.8313	24.9187	24.3987	20.9455	23.5991	23.4688	24.5789	18.6294	21.2581	25.9277
19.8952	23.525	22.7733	24.0019	22.6543	20.4632	20.9721	20.4195	22.3025	16.0975	19.5827	21.0348	22.5289	27.9734	23.1387	20.5803	17.0438	21.4427	23.3139	21.25	22.8966	26.5889	19.8411	24.6063	23.8382	25.5912	20.1908	18.681	20.9425	18.8506	17.236	17.2772	17.9498	21.1577	24.2666	18.1491	21.4109	22.541	16.9606	16.2165	21.9442	24.3117	19.5381	16.6088	16.8653	23.7844	19.1193	18.435	20.1321	19.3164
20.199	24.0546	23.8686	26.4716	23.0764	21.0319	21.9648	22.5702	22.7151	17.2614	20.7525	20.456	23.1777	28.9256	24.4081	22.8714	18.2164	22.8971	23.5897	21.5639	22.8107	29.4155	21.7785	25.9269	24.6643	26.6396	21.3576	20.0943	20.4581	20.3978	18.5314	16.6818	18.5774	22.6831	26.6563	18.112	23.1861	22.683	18.6318	17.5074	23.5942	24.4924	21.5721	17.5267	17.5175	25.0184	21.19	18.9519	21.7042	22.9372
20.4371	24.3287	23.4308	24.7303	23.9685	21.2336	21.7583	22.0093	22.7796	16.3373	20.9812	21.9801	22.0721	26.7707	23.6817	22.244	16.2271	23.0655	23.5439	21.61	17.8843	26.3072	22.0849	25.3938	20.9906	25.2344	21.5289	21.0498	24.704	18.0591	16.2409	17.4977	18.1635	23.7161	23.29	18.1905	22.7477	24.0722	18.0246	16.4385	23.3237	25.743	19.7727	17.0835	18.4718	24.7301	19.2674	21.029	21.5986	20.7473
25.2031	25.2279	19.1726	22.9738	21.5438	25.0937	19.8392	20.8934	21.6944	15.4414	20.2416	22.3078	19.2825	28.1769	23.5261	20.584	23.5878	22.7104	23.2237	21.4274	23.0121	24.9953	20.5129	26.0951	23.5973	24.9028	21.2264	19.5798	22.1133	20.3898	18.0261	18.1137	25.2895	23.261	24.1993	25.9003	23.0014	21.1127	22.9158	23.7106	21.6227	24.2161	20.6583	21.245	23.2177	21.8373	20.2931	18.7094	19.6947	23.1664
20.8051	24.1202	23.8843	23.8406	23.5108	21.1713	21.6144	20.298	22.8466	16.7091	20.5355	20.8419	23.5247	28.3077	23.6145	20.2583	17.3876	22.0936	23.9071	22.1046	19.5419	27.0616	20.9184	25.2126	22.2573	26.1124	20.7456	18.5956	21.2445	17.823	16.2333	17.5297	18.8903	22.0973	24.6245	18.9413	21.9327	23.2915	18.2396	16.7196	22.3015	23.6683	20.2322	17.1507	17.4718	23.7743	20.0605	18.6364	20.885	21.4083
21.7846	23.9377	21.196	23.9574	22.6382	20.9989	21.0544	20.9538	22.6777	16.9388	20.9744	20.2543	23.4736	29.6601	24.1988	20.8367	17.8508	23.6048	24.8115	22.3795	20.2292	26.1061	20.8426	26.9526	23.3956	26.8271	21.1068	20.1789	21.9699	18.1636	17.1984	18.7359	20.4349	22.0123	25.3197	19.7128	23.2705	23.4657	19.1166	16.9542	23.2808	25.7045	21.2526	17.8144	17.6215	23.8409	20.5476	18.9209	21.4402	20.7961
19.3314	23.0814	22.1658	23.6256	22.7429	20.5219	21.4877	20.6312	22.9479	18.1106	21.4318	20.5247	22.3853	28.3243	23.5695	20.5797	17.2444	21.5169	23.3855	22.0396	22.9298	26.9851	20.1892	26.11	24.1661	25.5599	20.6558	19.5825	21.9534	19.6837	17.631	18.4925	17.6021	24.0257	24.5464	18.074	21.7257	23.623	18.2666	18.0494	21.7991	24.1351	20.9684	17.2371	18.0076	22.9708	20.0833	19.2133	21.0711	22.207
19.5221	23.7757	22.4083	24.3562	22.7742	20.5543	21.0046	21.5631	22.4166	17.2235	19.6015	20.8617	22.1842	27.7012	23.7877	21.4384	16.4198	22.5531	23.381	21.6566	20.1816	27.3653	19.7198	25.8571	21.9169	25.6083	20.4134	18.7662	21.6947	18.1646	17.1905	17.4789	17.8689	22.2726	24.6424	18.7936	21.6298	22.9354	17.8712	17.0913	21.8974	23.4902	19.7217	17.0487	17.9307	24.9138	19.4817	19.8679	21.45	19.8331
21.2984	23.0533	22.8417	23.9696	23.1238	21.0373	21.5577	20.881	22.7387	17.1806	20.4772	21.3259	21.925	27.5145	23.3255	21.0441	17.1055	21.6307	23.578	21.1355	18.7122	26.7148	21.0839	26.1113	22.1191	26.5015	20.6767	19.0789	20.7636	16.7422	15.9708	18.7251	19.0448	22.3808	24.4835	19.2658	21.132	23.0844	18.6143	17.1208	21.804	24.0759	20.8321	17.6699	17.7339	23.3607	20.505	19.2398	20.7532	20.4679
19.655	23.2019	22.7445	23.1425	22.7443	20.3851	20.9996	19.956	22.1806	18.5485	20.6913	21.6583	22.0568	26.5119	22.9152	19.9376	16.1135	21.6167	23.0152	20.5416	21.3097	26.2838	25.5783	24.4398	22.588	24.7144	19.7485	19.9535	19.4396	18.5301	17.0923	17.0017	17.8877	21.829	24.4566	17.1581	20.9571	22.9299	17.7703	18.6474	21.7098	23.8951	20.1218	17.4988	23.1197	23.1717	19.1043	22.7656	19.9554	21.664
20.172	27.1332	25.2906	28.6419	24.4498	23.0007	21.8554	26.0384	23.6252	17.7773	20.5469	23.565	23.357	27.4113	23.5711	26.028	16.7021	26.655	26.6928	23.2448	18.634	29.6441	22.3289	25.1679	22.1825	25.1793	23.673	20.7214	25.2304	19.2233	18.2372	17.1029	18.6411	24.9189	25.7441	18.107	25.3739	23.6798	17.4725	17.7819	24.2597	26.5532	19.0731	16.7869	18.0776	28.4489	19.2553	22.0801	23.4506	20.6663
18.6721	24.7995	23.8558	24.1038	23.8126	21.4424	20.9087	21.5264	23.6576	17.8119	21.5778	22.1758	21.5233	27.384	23.2159	21.3196	15.9108	22.7787	25.3994	22.2319	18.1824	25.9136	23.2888	24.41	21.1108	24.0731	20.7321	21.4033	23.3012	18.0491	16.43	17.0499	17.2494	24.4515	23.8145	16.2127	22.4322	24.4158	17.4893	18.0069	23.0117	24.9945	19.2211	16.6647	18.1828	24.3608	18.867	20.9869	20.9627	21.1626
20.4294	22.5834	22.2138	22.5829	22.4595	19.6965	21.0927	19.6052	22.2964	17.8924	20.8518	21.0298	21.463	27.8902	22.9036	19.8587	16.1346	21.0457	23.6943	20.8698	21.7904	25.4203	21.808	25.795	22.4128	24.9657	20.0441	20.3296	21.1125	18.676	16.9888	18.3533	18.2242	22.91	24.8739	17.6499	20.8997	23.0008	18.2983	17.8779	21.8461	24.0513	20.2866	17.4187	18.9443	22.8452	19.5152	20.2147	19.8584	21.9633
20.0918	23.4285	22.9442	24.5292	23.1157	20.7364	22.1231	20.7993	22.8052	17.614	21.823	21.5675	23.9019	27.5033	23.6999	21.3028	17.8017	22.247	24.4704	21.4842	24.8499	27.7434	22.3603	26.3908	24.5695	26.9693	22.0413	20.2227	22.1394	21.0621	18.4958	19.0787	18.3325	22.9932	26.5569	18.9913	22.5166	23.2407	18.6423	17.7023	22.5479	25.7491	20.9678	17.6949	19.1323	23.6647	20.3765	20.617	21.7995	21.5055
20.3489	22.7316	22.3965	23.8155	22.0511	19.8374	20.6489	20.4894	21.6799	15.9864	19.5473	19.7586	20.7811	27.8333	23.715	20.2737	17.0544	21.6235	22.939	21.2131	18.5671	27.9483	20.6525	24.8357	21.4779	25.6663	20.4814	18.6395	21.3527	16.8435	15.6421	17.6344	19.0826	22.1113	23.3543	18.3442	21.8228	22.3127	17.717	15.9798	21.9829	24.5992	20.0047	17.0187	16.9995	23.8936	18.3594	18.3983	20.3059	18.8486
22.0967	24.7797	22.4792	25.2767	23.457	22.2629	22.073	21.8977	23.6323	17.3314	21.2241	20.9533	22.9875	30.3345	25.0659	21.5854	17.973	23.9016	25.7189	22.625	22.3675	26.3	21.4574	28.8483	24.4651	27.5561	21.7634	21.1015	21.8531	19.2972	18.6183	19.5169	19.6705	23.4642	27.18	20.0293	23.4557	24.2929	20.0226	17.4265	23.6197	25.5659	22.0448	18.4641	18.2415	23.9512	22.2768	19.678	22.1469	22.5725
22.7107	24.284	23.5679	24.8424	22.6828	21.3859	21.746	21.6608	23.6866	17.5738	20.7765	20.391	24.5481	29.1839	24.4937	21.5623	19.1463	22.4915	23.5622	22.5525	20.191	28.4008	21.0158	27.7434	24.24	28.4339	22.2413	20.2135	22.7909	18.5138	17.4838	18.7983	20.7122	22.92	25.7381	20.2641	22.8691	25.2052	20.6279	17.5437	22.1267	25.1091	21.7982	17.7449	17.988	23.6456	21.3709	19.7374	21.9127	21.3367
22.2576	30.7232	27.47	30.2151	27.3211	25.1533	24.7583	26.9858	27.5369	20.3266	25.6049	25.4655	29.8103	29.4095	24.6111	27.195	19.2634	27.777	29.2608	25.6363	24.0711	30.0265	26.1844	30.4545	26.3738	27.3531	26.7481	24.5871	28.8571	24.5412	21.3242	19.983	20.7952	27.2688	25.7122	20.5073	26.9454	26.933	20.9222	20.4581	27.281	28.8986	21.7891	17.7127	20.4185	29.7075	20.9992	24.6835	26.8402	24.9712
16.8331	23.6619	23.2533	26.8941	22.5053	20.1457	19.9283	21.9805	22.0631	16.7749	18.6433	21.2725	21.6632	28.3679	24.0657	22.4876	16.1473	23.4549	23.1038	20.5527	23.6855	29.0523	21.459	24.6488	23.898	24.0382	19.5992	18.4079	17.8394	19.9872	19.0666	15.3501	16.1662	22.7845	27.153	15.7512	22.1121	21.2765	16.1677	16.9355	21.3128	23.2096	18.383	16.7432	17.0835	25.3242	19.9048	19.1555	20.8665	21.3859
20.8198	23.6264	22.5215	23.2432	22.8291	20.3894	21.2466	20.1332	22.5985	16.9118	20.2682	19.9911	23.2683	27.9838	23.5909	20.1905	17.0307	21.1837	23.7176	21.412	19.7435	27.2202	21.1625	27.0862	22.3832	25.9873	20.5731	18.8701	20.9565	17.8598	16.5528	17.7915	18.6299	22.0072	24.9086	18.3076	21.5136	22.6747	17.737	17.0303	21.7251	24.6444	20.4068	16.8766	17.1673	23.4153	19.9942	18.9292	20.6588	19.8194
21.428	26.0807	24.1575	26.5028	25.0328	22.2635	21.1315	23.1688	24.0979	16.9199	20.2218	22.0577	25.003	28.2751	24.307	23.1229	17.3798	23.9082	24.1439	23.4843	19.8206	28.8128	20.1629	26.3193	23.9274	26.8932	21.0535	18.7301	22.4826	18.5599	18.4183	19.2307	19.8161	22.1308	25.9739	17.9154	23.2747	23.4199	17.7236	17.1108	22.3002	24.866	19.6802	17.4366	16.9064	25.4298	21.0534	19.4607	22.157	19.0365
22.6781	23.4762	22.9666	25.966	22.3796	20.2305	20.6764	22.3892	23.8105	16.0946	20.0115	20.5415	21.7564	27.295	24.2274	22.9095	17.7738	22.6605	23.4002	22.1375	20.8977	29.192	20.4737	27.4857	23.7421	27.3957	21.4263	18.3586	21.0968	18.8565	17.6243	17.5904	20.1994	20.463	25.6552	20.6264	22.5537	24.3171	19.701	16.1791	22.4463	24.5684	19.7485	16.543	16.3407	24.6427	21.2505	17.8442	22.0156	19.3799
20.2198	26.4473	24.2165	26.4294	24.291	22.027	21.1629	22.8364	24.8088	17.519	20.6447	23.7973	24.2292	27.1379	23.6036	23.4663	16.3574	24.4175	24.3846	22.5624	17.9469	27.4762	23.7021	25.0387	21.4257	25.3569	21.6126	20.0368	23.3002	17.7774	17.0934	18.3706	18.3403	23.9289	24.2855	17.9968	22.9706	24.6777	18.1593	17.579	23.0126	25.3314	18.9688	16.1282	16.7612	25.9521	19.379	19.9363	22.0632	18.6909
20.4407	26.5527	25.1303	26.7632	24.7577	22.8597	21.8482	24.1913	24.4731	18.8804	21.8547	23.2689	25.1136	27.5028	23.0843	24.2523	16.142	25.6926	26.0257	23.289	16.2697	28.0169	23.1776	25.1479	20.5067	24.5756	23.2416	21.4741	25.017	17.2829	15.9578	18.1113	17.5155	25.1366	24.647	18.0966	23.3552	24.8361	17.3857	18.8552	24.8376	26.2254	18.5066	16.8236	20.8558	27.8233	18.5157	22.5507	22.4108	20.0385
19.679	23.8724	22.887	21.277	24.0149	22.1872	21.4967	20.3755	23.8114	18.4397	20.3335	21.2122	23.5037	25.6596	22.8753	20.1559	16.6517	21.6629	23.78	21.7388	20.6414	25.511	22.465	24.1666	23.2525	25.5276	20.0468	20.0015	20.1973	19.0675	18.0322	16.923	17.8753	23.0422	25.5782	17.1597	21.6173	23.7528	18.1896	17.8721	22.2501	23.8752	20.4706	18.0646	19.4947	23.523	19.8746	20.5816	20.7995	21.3082
19.4303	26.389	23.3878	25.1045	24.3427	23.3935	21.9181	23.4995	24.434	19.5796	22.8473	22.0846	25.1236	27.4203	23.6266	23.8313	17.283	25.5374	27.9484	23.3961	22.3886	26.2795	24.2329	26.3184	23.1147	25.4687	22.9672	22.4384	24.6057	21.3153	20.6097	17.958	18.5798	26.5367	26.0789	17.1611	24.2172	24.9634	18.889	19.567	24.5421	27.0159	20.5381	17.5765	18.795	26.2377	19.9019	21.1345	22.7586	22.4555
24.4906	22.0441	18.7158	22.1309	21.5165	24.9001	25.6156	19.2883	21.4621	23.2171	21.468	20.9452	22.5177	27.4852	26.3179	18.6474	21.9975	21.6639	23.2732	20.5626	25.7809	23.9193	21.7969	24.5406	23.1955	24.9196	21.1986	20.2172	22.0282	25.6178	22.8697	23.5884	23.1805	22.9827	23.9243	23.6321	21.7443	22.4946	22.0944	23.0546	21.3507	24.3035	24.8432	19.0681	22.6115	21.9472	23.6091	18.9359	19.891	24.1962
20.093	25.4835	23.3578	23.7342	23.9257	21.8353	22.1362	21.3825	23.7219	19.0573	22.6135	22.1506	24.2338	26.7851	23.5704	21.5852	17.825	23.3513	25.8179	22.1418	17.9507	26.4473	24.8982	26.0151	21.8551	24.8907	21.8302	22.2555	24.4895	18.0893	16.101	18.0128	18.0989	24.5987	24.0841	18.2031	22.2772	24.4447	17.6382	18.895	23.5847	25.3194	19.428	16.9267	19.7903	24.5745	18.9052	22.7802	21.4012	21.4119
20.1692	22.7594	21.7933	23.0428	22.4686	20.1039	21.5751	19.4747	22.4635	17.3533	21.368	20.3625	20.9714	28.0827	22.9316	19.5188	16.7983	21.4963	23.638	21.0868	18.2622	26.9968	21.9123	24.6639	21.407	25.2856	21.2974	20.1908	23.2463	17.868	15.4447	18.5124	18.9702	22.6894	23.6227	17.8409	22.1149	22.6533	18.2087	17.3894	22.6655	24.8106	20.1489	16.8291	18.5066	22.7055	19.3215	20.2038	20.5453	21.0849
20.719	22.0337	21.1069	22.0147	21.881	19.2604	20.8308	18.6124	21.7751	16.4123	20.4047	19.0276	21.427	27.4496	22.9085	18.6009	17.1048	20.8312	22.5794	20.7372	18.258	26.7853	19.9446	24.5576	21.483	24.808	20.2774	18.9072	21.7562	17.5569	15.0344	18.242	18.9787	22.0445	22.926	18.1308	21.3023	22.4984	17.6255	16.3336	22.1818	24.6382	19.4196	16.7289	17.8644	22.3972	19.0779	19.6285	20.1798	21.4258
25.9682	31.2107	24.9525	28.3375	24.9975	23.6847	27.9965	24.9968	25.2548	24.8272	28.2214	24.6917	23.0125	31.9759	29.2819	22.9175	24.5994	27.3943	29.4917	26.3933	29.6354	29.1087	25.8464	29.0699	30.4537	31.3083	28.0694	26.2459	28.6712	28.1726	24.4088	25.5079	25.1232	26.8411	28.1309	24.6335	28.056	26.4376	23.814	24.7315	25.7923	30.915	26.9117	19.8968	26.8491	25.2376	25.439	27.9266	25.5147	24.1253
22.8367	28.2061	22.3591	27.0999	27.7481	24.8305	24.9737	27.6917	27.0567	23.5756	27.9593	25.3676	22.7008	30.704	27.2742	27.3047	21.868	28.321	28.866	26.8381	23.0308	27.1266	NA	27.9879	26.3924	28.3304	25.8049	27.4684	26.6904	24.7071	20.5104	21.7281	22.4962	28.8577	27.6014	19.0628	28.2557	27.4203	21.7833	23.7421	28.7156	30.5114	23.9535	18.326	20.9636	25.4624	23.67	24.7815	25.8431	24.0606
23.1007	NA	23.4888	26.9606	25.5078	22.2686	23.9193	23.7623	25.0294	21.4905	25.1374	23.1126	24.24	29.4877	24.9688	23.066	26.4096	25.8896	31.0406	24.0093	25.0691	27.1513	28.0079	29.3772	26.4367	28.2286	24.5741	25.5312	26.3476	23.4768	25.5912	26.2009	21.8177	26.1375	29.6025	25.9674	26.2653	25.5674	25.0485	26.3153	26.3434	27.9693	24.9907	22.8183	25.7885	23.7767	23.6664	21.6951	22.713	23.3969
21.0406	24.7401	24.5738	28.1272	23.6492	21.5077	21.998	23.173	23.4074	17.2	21.6533	21.5836	23.6695	28.9915	25.2906	23.8964	17.8161	23.4164	24.2527	22.919	21.0464	29.2119	24.2808	25.4664	24.0168	26.4447	22.5889	20.5922	23.9852	20.1051	18.0319	18.1024	19.6605	23.0324	24.9304	18.8913	23.9676	23.5163	17.9443	17.3593	24.3945	25.4343	20.3136	16.7401	16.7361	25.6616	20.8405	19.0023	21.6282	19.9781
22.575	30.6759	27.8673	31.6838	27.1306	25.7399	25.2957	27.8263	27.2919	21.1188	26.1683	26.6468	28.8826	29.6235	24.9999	27.8111	18.8161	27.4413	28.6082	25.4335	25.0805	29.4093	26.7237	NA	25.8061	27.3658	27.1096	25.9985	30.2269	24.7876	21.2905	20.2143	20.4659	28.5759	27.2511	22.332	27.0204	25.9335	20.2104	21.0706	27.082	29.5925	22.1807	17.68	20.9461	28.8907	21.8313	25.2556	27.1349	26.1848
20.715	24.0411	21.6467	24.4375	23.0077	21.4734	20.98	20.6636	22.9443	17.6053	21.2518	21.058	22.0849	27.9631	22.9942	20.9371	17.2041	22.6691	25.5643	22.3211	21.3647	25.7342	19.8762	26.3606	24.6055	26.129	20.494	21.0789	20.9329	18.306	18.9443	17.6317	18.2581	23.5901	25.5074	19.2308	21.8222	24.2673	18.8381	17.886	22.3372	24.5054	21.3707	17.8296	18.0233	23.8093	20.6268	19.5759	20.4916	21.4847
20.4973	23.0983	22.0523	23.5408	22.8208	20.1069	21.8163	20.3155	22.4221	16.8607	20.4123	19.9646	22.0445	27.2683	23.3188	20.6226	17.3518	21.5851	22.3324	21.1581	21.786	27.015	22.7938	25.9274	23.9823	26.2454	20.9447	18.6617	20.127	19.3253	17.7527	17.8946	19.1884	22.6377	26.0862	18.4952	21.4654	22.7922	18.7937	16.8465	22.1354	23.9209	20.3666	17.6046	17.872	23.0375	20.2367	19.2736	21.0701	20.932
21.0135	22.44	20.7167	23.3532	21.4783	19.9621	20.0364	19.9407	21.7494	16.3606	19.8851	21.1309	22.6404	28.9782	23.1016	19.9123	17.2672	22.234	24.8057	20.9752	23.795	24.918	20.4009	23.833	24.241	25.7697	20.7384	20.179	21.4794	19.8357	18.2489	18.5267	19.0822	22.8532	24.4508	19.1474	21.9585	22.0787	18.5573	16.3838	22.6336	24.7277	20.1871	17.2293	17.1461	23.0776	18.9872	18.0053	19.8113	19.5017
20.4022	24.5239	22.7002	23.4811	23.4608	20.7315	20.5513	20.1039	22.7676	16.4669	20.663	20.8041	21.0205	27.0192	23.0057	20.5325	16.4503	21.5491	23.8386	21.8839	20.6075	26.2568	20.7363	23.4877	22.8992	25.4362	19.9405	18.8746	21.4885	17.7881	17.1695	16.7678	17.8194	22.2747	24.5233	17.9564	20.6728	24.0777	18.3442	16.5481	21.2727	23.6766	20.3224	17.3674	17.012	22.8593	19.6698	18.6358	20.7882	20.3493
19.129	22.6187	22.5229	24.5617	22.0254	19.8315	20.3807	20.7936	21.388	15.9693	18.9159	19.7964	21.6538	26.6348	23.0615	20.6266	16.464	21.3278	23.0687	20.5101	19.6353	27.7369	19.0453	24.5596	21.747	25.3892	19.8454	17.7006	19.6311	17.3885	16.2475	15.7217	16.9989	21.2754	23.8022	18.1188	21.2896	21.9097	17.6074	16.1228	21.4981	22.724	19.1472	16.302	16.3748	23.5897	19.297	17.6891	20.4071	21.794
19.6926	21.5054	21.6632	24.1461	21.1265	18.9423	19.643	19.4391	21.5753	15.2714	18.322	18.5443	19.5677	28.1207	22.5072	19.7464	15.5583	21.4165	21.3157	19.962	17.6221	27.8093	18.2712	24.1588	20.2342	25.1918	19.4997	17.35	19.6413	16.2707	15.3504	16.6469	17.8149	19.4945	23.2117	18.4917	20.8991	21.4386	16.2707	15.3372	21.3736	22.753	18.3666	15.821	15.7006	22.6018	19.0967	16.6134	19.2945	18.6491
24.2606	22.2856	21.4184	23.9987	22.0722	19.5159	20.4071	20.5257	22.0856	21.2616	25.3964	20.0315	22.9309	28.5693	23.7496	20.3025	22.653	21.6283	23.3031	21.5157	26.7675	27.1377	18.8685	27.2525	28.0511	28.9983	20.6429	25.2221	18.9895	24.5333	23.3616	22.206	20.7566	22.2642	25.066	24.16	21.5974	22.6327	22.7416	21.0824	21.9775	24.0014	25.3849	18.6306	23.3523	23.3339	23.8247	19.7698	20.8269	20.6499
19.0504	22.1614	21.6708	30.2815	21.7924	19.3489	20.7764	19.126	21.9052	16.0984	20.481	19.0617	21.2537	28.1236	23.1065	19.316	16.191	20.92	22.8718	20.3231	18.0733	26.5657	21.4771	25.3527	20.591	24.8647	19.8073	19.0739	20.6442	16.7238	15.1798	17.1532	17.7629	21.5811	23.9264	17.0252	21.1801	22.0811	17.5663	16.1157	22.5469	24.384	19.8877	16.599	17.3894	22.3918	18.9976	18.8072	19.5287	21.2753
18.8462	21.9831	21.3788	22.5583	21.1016	18.991	20.0444	19.2678	21.0905	15.7118	19.2363	19.5911	20.3885	27.5007	22.2864	19.3547	15.9195	20.5867	22.4735	19.2585	17.9689	26.0998	19.7751	23.8755	20.1942	24.5608	19.6795	18.6672	20.5622	16.8071	15.1896	16.2915	17.383	21.6028	23.1367	16.7033	20.8281	21.5129	16.9341	15.8205	21.6529	23.4075	18.712	16.0084	16.4272	22.4797	19.1034	17.6044	19.3883	20.9979
25.7869	21.7832	19.7969	21.4689	21.8512	19.1632	20.0691	18.6103	22.4857	17.736	21.176	20.4319	23.3336	27.418	22.0369	18.6769	22.28	21.0208	24.2412	19.9654	21.8885	26.1621	24.3345	24.1175	20.5346	24.9899	19.8286	20.0382	19.5185	16.6445	22.0463	23.4311	23.4956	22.174	23.2823	23.1129	20.7351	22.6634	24.5501	17.8747	21.5088	24.8418	19.7531	21.2451	24.2185	23.036	24.783	19.9546	20.0747	20.7299
19.9779	24.9236	22.9363	24.0832	23.0446	21.0958	20.9333	21.9032	23.2625	17.3745	20.8847	21.3034	24.0676	27.0662	23.4863	22.6221	15.9494	23.0831	25.0132	21.4571	17.8869	26.3913	23.5807	25.9426	20.4844	24.8835	20.9398	19.9743	23.5504	17.4703	16.2012	17.4941	17.7611	23.9312	24.4657	18.3257	22.4918	23.2905	17.3048	17.3798	22.748	25.3169	18.9698	16.4529	17.6734	24.8132	18.6187	20.2309	21.0219	18.8851
19.8646	24.5055	23.637	25.2094	23.0991	20.9816	21.6092	22.3647	22.7545	18.3099	20.4127	21.19	22.5818	28.3343	24.7174	22.7555	17.2256	23.6256	23.0665	21.7986	20.4635	28.4352	22.9974	24.1927	22.8722	25.5666	21.4593	19.1016	22.4507	19.6292	17.7521	17.8737	18.8479	23.7352	24.101	17.3478	23.1559	22.6651	17.7754	18.3562	23.1888	25.0002	19.3818	16.8571	17.4542	24.9766	19.6277	19.3763	21.8573	20.527
20.9758	22.5024	19.9935	21.3542	21.4179	19.7269	20.5829	19.2483	22.4463	17.0006	20.7234	20.0912	21.0993	28.3349	23.2121	18.9119	16.5756	21.7062	24.6346	20.6286	18.8476	24.6245	21.6418	26.0529	21.9358	25.0653	20.1031	20.4076	21.9878	17.9865	16.7197	19.4272	18.6896	22.6485	23.727	18.3916	21.6567	22.7272	18.2604	17.0287	22.9573	25.1195	19.9281	17.666	18.2286	22.8093	19.3926	19.0547	19.0186	22.2066
19.7546	23.5685	22.5058	24.3243	22.9441	20.6941	21.1124	21.1785	22.6123	16.7053	20.7559	20.6974	22.881	27.4591	23.7058	21.7148	16.9641	22.3306	23.7529	21.2636	18.2725	27.2822	20.9979	24.9958	21.1457	25.8236	21.0188	19.3492	21.8092	17.4599	16.0183	16.8618	18.469	23.0495	24.0893	17.526	22.4178	22.7515	18.0035	16.9163	22.6013	24.7781	19.6905	16.2836	17.2569	24.3516	19.5592	19.0076	20.9331	19.823
18.4425	24.8277	23.8616	24.8969	23.3671	20.9372	20.0898	21.7525	23.0265	17.4398	20.1367	22.3419	22.6156	27.3051	24.0994	22.408	15.9811	23.5523	24.561	21.7992	19.4563	26.2464	20.4382	25.4981	21.455	23.8749	20.8144	20.2515	23.0558	18.5678	17.0256	16.9762	16.7867	24.6014	24.1951	16.2057	22.256	22.7541	16.7351	17.4715	23.4726	24.3208	18.6042	15.9843	16.3962	24.9879	18.2927	19.0188	20.8049	20.8964
20.9204	24.0998	23.786	25.6182	23.5788	20.9873	21.6147	21.9806	23.1961	16.2452	21.1383	20.8647	24.9306	28.8489	25.326	22.6861	18.0084	22.8872	23.5099	22.0263	20.9495	28.8122	20.97	25.4007	24.1835	27.4516	21.8746	19.0871	21.6955	19.114	17.4892	17.0844	19.8598	22.672	25.4607	18.371	23.3018	22.9662	18.3693	16.3461	22.708	25.7942	20.6137	17.0242	16.9249	24.5263	20.9708	18.8346	22.1141	23.577
26.6511	23.7301	22.2763	24.1481	23.3805	20.9587	22.1819	21.7351	23.9477	24.2008	21.797	22.0101	27.2857	29.567	24.6139	21.6293	23.0848	24.0521	24.5312	21.6021	23.1067	29.3307	26.291	27.1815	23.4971	27.7512	22.4657	19.8151	21.8943	18.9146	23.0971	24.5055	24.1449	23.3164	26.5142	24.7429	23.7479	23.8197	24.0571	24.5465	24.001	25.99	21.4174	20.9183	24.8291	25.984	25.8852	20.7194	21.9605	23.6483
19.341	23.6172	22.5996	23.8646	22.6831	19.9397	20.6395	20.186	22.0958	15.8954	19.9699	20.3052	22.8034	28.0834	22.6455	20.8941	16.2438	21.5113	22.9597	20.4819	18.3372	26.0455	20.7029	25.1486	20.7384	24.9833	20.2243	18.4668	21.2719	17.0854	15.6602	17.6989	17.4465	22.0217	24.1508	17.5561	21.2933	21.9457	17.3711	15.9967	21.9186	23.9559	19.0169	15.7076	16.7926	23.3167	18.3594	18.4089	20.0387	18.7725
20.5842	28.4771	26.6	28.2741	25.9564	23.4828	21.9823	26.0944	24.4949	18.6844	22.3377	25.1893	27.3379	29.0486	24.298	26.2417	16.8935	27.1926	25.9907	24.4027	18.9299	28.3748	24.4863	25.2537	22.8242	24.8531	23.8354	21.2772	24.7941	20.0952	18.9217	18.1875	18.0488	24.5402	26.0454	18.0355	24.7891	24.5748	17.3679	18.7278	24.9503	26.9244	18.7172	15.9137	17.0362	28.6767	19.7356	20.9509	23.7553	18.2991
22.8262	22.4895	25.4559	27.3681	26.423	24.3386	24.2948	25.8443	25.9498	19.5661	23.4799	24.5685	23.8313	29.0413	26.2467	20.2539	19.3291	23.3721	22.7516	25.9945	19.9752	29.6368	25.7839	27.6261	24.5824	26.4934	21.0811	23.3705	26.8248	21.3149	19.0447	20.9746	20.1516	22.583	24.7773	20.471	25.4256	26.5404	21.0207	19.5453	25.6039	27.6303	22.2056	17.2306	20.7068	24.0546	21.3308	24.0758	25.1381	24.3389
20.4036	23.923	22.972	24.9149	23.2357	20.2088	20.5953	21.8159	23.1914	16.7083	20.8115	20.7898	22.6647	28.1762	23.8223	21.798	16.1693	23.1316	24.0823	21.8594	17.1434	26.841	21.2109	25.3114	20.601	24.5655	21.0362	19.5666	23.4345	17.7224	15.913	17.5096	18.3369	22.3462	23.5816	17.5668	22.4958	22.8238	16.8197	16.7641	22.8793	25.034	18.8162	16.2346	17.2435	24.7341	18.8007	19.7069	20.9175	19.0528
18.7213	22.0242	21.0979	23.1717	21.2865	19.0724	20.7701	19.0061	21.6831	16.7747	20.1815	18.7306	19.9304	27.2606	22.3608	19.1047	16.1937	20.5226	22.3874	19.8833	17.9479	25.7979	20.4558	25.6301	20.328	24.4088	19.5963	19.6509	21.3771	16.5445	14.9782	17.6608	17.8592	22.2097	23.2909	18.2024	20.8154	21.9787	17.5253	16.8276	22.0031	24.191	19.4289	16.3351	17.8774	22.1325	18.7487	18.4167	20.192	20.9629
23.8969	23.1041	19.1672	22.6787	21.6512	19.3621	20.8294	19.8709	21.787	23.3686	21.7051	19.8758	21.4754	NA	23.0939	19.3929	21.9107	22.3496	24.7646	21.115	24.0026	27.4525	21.4065	24.5804	26.5883	27.6373	21.0676	21.7261	22.1382	25.2529	21.5819	22.6902	21.5899	23.2754	24.259	21.7325	22.0601	23.1136	23.9529	23.5954	21.3333	25.2891	25.3528	18.6606	23.9682	22.135	23.8673	20.1239	19.6489	20.875
19.4401	22.2581	21.4603	23.3083	21.4509	18.9936	19.3037	19.711	21.1094	16.0449	18.3406	20.1309	19.7162	27.1298	22.6228	19.9299	15.6969	21.5954	23.3348	20.2169	16.9965	25.9637	18.4761	23.8245	19.5134	23.9946	19.2376	17.8485	20.5839	16.0972	15.1703	15.7897	17.2201	19.1287	22.5294	16.3922	21.1021	21.2026	16.2334	16.1026	20.6442	23.772	17.7268	15.9527	15.2709	24.3286	18.6452	16.8765	19.4025	19.783
19.9879	21.8455	20.9583	23.3435	22.0753	19.8208	20.5438	19.0353	21.5157	16.8448	20.7472	19.8479	20.9369	25.3163	22.6279	19.3902	16.8487	20.8553	22.974	20.1306	18.5396	25.8004	21.5268	22.9807	20.3763	25.3938	20.4253	19.4665	20.5705	17.3424	15.2745	17.5195	18.3421	21.9429	23.1414	16.418	21.533	21.9525	17.7505	17.0052	22.1699	24.3767	19.7194	16.7922	16.864	22.3686	19.4294	18.4834	19.6349	20.7701
20.5394	24.5828	23.4856	24.6658	23.64	21.1752	21.2822	22.3226	23.182	17.8733	20.8028	21.9546	24.8597	27.9826	24.7413	22.5473	17.4728	23.143	24.2508	21.9556	20.2232	28.7384	21.3843	25.5783	23.8778	26.5241	21.6501	19.515	20.7588	18.4926	17.591	16.951	18.6924	22.5376	26.621	18.1582	22.6825	23.4983	18.4341	17.8477	22.5808	24.6711	20.4717	17.7381	17.9719	24.6029	20.9672	19.6975	21.7409	22.4221
20.2061	23.352	22.7049	23.611	22.5153	20.362	20.8521	20.34	22.1309	16.2364	19.9564	19.8223	21.5372	28.5477	23.9429	20.6868	16.6243	21.8796	22.5718	21.0053	19.4348	27.4058	21.2946	25.2634	22.0854	25.8205	20.8282	18.639	20.9841	17.9521	16.3324	17.9944	18.4711	22.0506	22.2685	16.7774	22.4571	23.101	18.5526	16.2879	22.5614	24.1183	19.9749	17.4284	17.7082	22.9176	20.1626	18.9954	20.9937	19.9096
19.4162	23.6453	22.956	24.2861	23.3531	20.6665	21.6742	21.0609	23.0101	18.0751	21.8337	22.1685	23.3097	27.4166	23.6362	21.6928	16.6629	22.44	23.4962	21.0982	24.006	25.9046	21.2876	28.1618	23.3889	26.2166	21.262	20.5825	22.4659	20.1584	17.841	17.8517	18.1464	23.1654	24.7755	18.1837	22.098	23.051	17.8214	17.9609	23.2573	25.4497	20.2657	16.6962	19.0473	23.3432	19.7617	20.935	21.2958	23.226
19.7808	24.8186	23.0913	23.6964	23.3466	21.3871	21.4595	21.4979	23.787	18.2974	22.6719	22.4986	24.9822	26.8443	23.6447	21.8541	16.6914	23.0231	25.0775	21.6372	17.5819	26.0438	23.4572	25.1299	20.7814	25.0352	21.1428	21.7034	24.4044	17.5362	15.7725	18.5861	17.8674	24.686	24.2854	18.4157	22.1087	24.0576	17.7134	18.4588	23.64	25.4308	19.3399	17.0062	18.9805	24.6554	18.6933	21.6329	21.4396	21.8011
19.5548	23.6766	22.7076	23.7913	23.0875	20.6016	21.0927	20.5015	22.9738	18.0791	21.4603	20.9536	21.4403	27.4762	23.7666	20.6951	16.6338	22.8391	24.4383	20.997	18.2454	28.4418	23.3151	25.4671	20.578	24.4779	20.3671	20.3579	22.8157	17.5779	15.7003	17.8003	17.721	23.8481	23.7671	17.1798	22.1065	23.495	18.2024	18.1216	22.9207	25.1051	19.7041	16.7855	18.1197	23.3955	18.9431	20.1076	20.6718	21.7001
21.3075	26.1259	22.6155	25.5329	24.6347	23.2916	22.8935	21.2497	24.7965	19.464	22.7176	21.667	22.1282	29.297	23.8865	20.7	18.3181	23.4894	26.6245	23.6898	20.6914	25.8467	25.3448	25.831	24.2346	27.4883	21.8289	22.5657	22.0051	19.271	18.5329	19.194	19.9963	25.5779	25.3766	18.7107	23.9794	26.888	20.7326	19.4734	23.6789	25.624	21.9882	19.1317	18.4007	23.971	21.5964	20.5576	22.2586	22.74
20.013	22.7286	22.2619	24.0894	22.0195	19.7689	20.9701	19.8009	21.7382	17.3852	20.5171	19.809	23.057	27.3516	23.0113	20.2918	16.8627	21.4583	23.7858	20.4179	19.7895	26.7477	21.1387	27.0934	22.6072	26.2694	21.0657	19.8438	22.2648	17.9472	16.0116	18.1018	17.996	22.5291	25.1598	19.3249	21.5459	22.9138	17.9977	17.4811	21.641	24.7644	20.0247	16.6275	18.1591	22.7661	18.9883	19.441	20.941	20.2818
19.4477	22.679	21.607	23.008	22.1713	19.9458	20.8194	19.6911	22.3568	16.3566	20.6723	20.8172	22.5173	27.1902	22.6879	19.8993	16.6509	21.0724	23.0201	20.5137	20.131	24.5859	22.1714	24.5737	21.977	25.3329	20.4925	19.6078	21.056	18.4366	15.9878	17.1572	18.0725	22.8408	23.833	16.9079	21.5121	22.5486	17.6646	16.415	22.0714	24.1596	19.4256	16.3279	17.8407	22.8607	18.993	19.3909	20.2028	19.4524
19.471	23.901	22.4986	24.9103	22.8795	20.6008	21.5591	20.5997	22.5023	17.6142	20.7983	20.9928	22.0985	26.9956	22.5542	21.086	16.7301	22.4551	22.7937	20.4139	20.3606	27.3176	21.4446	25.8896	22.4131	26.0856	20.8754	20.2005	21.9594	18.3302	16.8697	18.8498	17.7395	24.5056	24.3809	17.3212	22.2759	23.1619	18.2837	17.6576	21.9834	24.8937	20.4446	17.5011	18.0853	24.4849	18.349	19.8806	21.0946	21.8288
19.0132	25.1099	23.8476	26.8005	23.3811	20.8078	20.6134	22.3875	23.2208	17.2755	21.7363	21.5475	24.2579	27.7338	23.131	22.565	16.4771	23.3441	24.8232	21.5222	18.6396	26.8994	27.0538	25.4756	22.0987	25.2093	21.8358	20.5304	22.4238	18.7385	16.9649	16.7917	17.2359	23.9882	24.6237	16.3815	22.4151	22.9088	17.2431	17.3373	23.35	25.7517	18.4985	16.1568	17.2873	25.2297	18.8286	19.9332	21.8395	20.1804
19.3194	21.9194	21.5201	22.7625	21.7074	19.2737	20.5327	18.9097	21.9168	16.3623	20.4227	19.5834	21.9135	27.972	22.2925	19.2486	16.7594	20.8823	22.5661	20.1698	19.289	26.1788	20.0953	22.4307	21.7287	25.525	20.231	19.135	20.4551	17.7372	15.8059	17.4649	17.743	22.0226	22.992	16.3584	20.8657	21.8163	17.4572	16.5138	21.3873	24.1177	19.7811	16.6956	17.8613	22.4752	19.0794	19.2291	20.0486	20.553
19.0824	23.3636	22.4098	23.5685	22.9857	20.6689	21.0516	20.8218	22.7427	16.6623	20.3876	19.2704	21.1289	27.0456	22.8913	20.8378	16.5555	21.5539	23.1807	21.1333	19.9025	26.9435	20.143	25.1314	21.6614	25.4796	20.7691	18.6882	21.9774	18.4021	16.5048	17.7715	17.5969	22.9414	23.6908	17.0064	21.8499	22.94	17.5409	16.7267	21.4696	23.9445	19.8094	16.4612	16.9061	23.7257	18.5325	18.7208	20.7553	20.489
20.4694	23.3032	23.0675	23.9944	22.4988	20.7429	22.0153	20.4281	22.6107	17.4758	21.5321	21.0934	21.4858	28.0091	23.572	20.731	16.6401	22.1656	24.1681	20.963	18.9205	26.5483	22.0336	25.7915	21.5085	26.2179	21.4136	20.943	23.9108	18.0743	15.6295	19.0004	18.3186	22.8227	23.5752	18.9784	22.0663	23.0951	18.2037	17.524	22.8938	25.2643	20.0304	16.7765	18.5955	23.5373	19.5616	19.9792	21.1129	21.838
20.1894	24.3783	23.7815	25.1561	23.4927	20.9539	21.2782	21.5849	23.1092	19.0152	22.2327	21.9012	23.4629	27.178	22.7411	21.8369	15.9745	22.7116	24.1195	20.6497	17.4635	26.5596	25.4172	25.2334	19.8714	24.5831	21.2859	20.8619	23.7782	17.0648	15.5335	17.7456	17.8969	24.6796	23.3656	18.2938	22.0675	23.4088	18.0426	18.9604	23.7971	25.5256	19.7582	17.025	20.2066	24.3812	18.6535	23.8589	20.7917	21.8263
24.3108	22.0709	20.361	20.6032	26.7126	19.5994	20.7248	18.7541	27.1665	22.8451	26.4713	22.0054	22.451	27.9803	23.2002	18.7579	21.0375	21.1338	24.661	21.4002	23.3862	25.0742	21.5976	26.2764	26.9005	26.4658	25.7234	21.4337	21.8519	23.6526	21.747	22.2466	20.6931	22.2857	23.6859	22.045	24.7032	23.2251	22.1671	23.0984	22.0746	24.9967	23.4155	18.5532	24.1648	22.8084	21.4723	21.6082	25.0623	22.1985
21.6838	23.9696	21.2779	24.2943	22.9854	21.6017	21.3857	21.6735	22.7079	17.3391	21.2764	22.6389	23.5955	29.6002	24.6986	21.1254	17.9827	23.4761	25.804	22.3392	21.6322	25.867	21.4676	26.5466	24.0647	26.5834	21.3383	20.9741	21.9785	19.4706	18.2995	18.556	19.8603	23.156	26.0141	18.9721	23.2663	23.8869	19.1349	17.3674	23.798	25.6368	20.9479	18.0825	18.4009	24.1663	20.962	19.6719	21.6091	20.2318
20.4839	22.7487	22.1672	22.6821	21.9749	19.9422	20.5544	19.6687	21.5349	16.9583	19.6507	20.51	21.5357	27.6036	23.3942	19.8023	16.335	21.6118	22.3241	21.5374	19.9848	26.4555	19.4048	25.0685	22.1184	24.9949	19.8493	18.6147	21.859	17.8535	16.5165	18.2297	18.0524	21.3495	23.3	18.6716	20.9451	22.7877	17.5304	16.8274	22.0524	23.2169	19.2909	16.591	17.3401	22.6204	18.4392	18.7861	20.2433	21.4058
21.9751	23.5314	22.7769	25.0113	22.6416	20.7613	21.5599	21.3655	23.3701	16.9785	20.3701	20.2936	24.5969	28.2795	24.3612	21.3621	18.5099	22.2282	23.7612	22.0253	19.7432	27.8192	20.316	26.671	23.3524	27.3009	21.5012	19.5264	21.7919	17.7489	17.0352	18.1973	19.9102	22.5555	25.1026	19.8459	22.2081	24.4164	19.6739	16.989	21.8126	24.6524	20.7951	16.9896	17.429	23.2514	20.5842	18.9511	21.5921	20.5079
20.1643	22.8658	22.4659	23.0486	22.8963	20.7079	21.7193	20.2884	22.3524	17.7606	21.0107	20.8916	21.76	27.2454	22.754	20.2716	16.7519	21.7553	23.9674	21.1243	19.7346	27.6595	20.9105	25.6922	21.9395	25.6713	20.7304	19.702	21.1836	17.9219	16.1526	18.3964	18.2612	22.9075	23.9838	17.7726	21.6186	23.6392	18.3444	17.8245	23.0014	24.8397	20.4168	17.2392	17.9004	23.4221	19.774	19.3516	20.5311	21.2345
20.0958	23.2176	22.3835	23.6494	22.5996	20.5039	21.096	20.2251	22.3226	16.2947	20.8347	21.1147	23.2305	27.6656	23.361	20.2982	16.7357	22.2389	23.4807	20.7344	18.5993	27.5132	20.4781	25.101	21.7959	26.087	20.6651	19.5667	20.0839	17.026	15.9448	18.2276	18.6534	22.7563	23.9932	17.3453	21.9266	22.9558	17.9494	16.2968	23.1653	24.5955	20.1789	17.0906	17.8561	23.5315	19.9813	19.5232	20.4362	22.0091
20.2001	23.2702	22.1338	24.4262	22.1699	20.2815	20.8746	20.6937	21.9376	16.0798	19.3382	20.5021	21.6864	26.5556	22.3012	20.9694	16.412	21.7485	23.1644	20.4319	17.8572	26.9824	19.6564	24.6655	20.2993	25.3419	20.4638	18.3595	22.0319	16.6599	15.7325	17.8911	17.806	23.1128	23.0456	17.5499	21.728	22.5106	17.1264	16.0168	22.4592	23.6574	19.0155	16.7423	17.3415	24.0959	19.4619	18.9251	20.2439	21.2785
20.7916	NA	29.7293	NA	29.8145	27.4898	26.4015	28.9496	28.9627	22.7969	25.9377	27.4524	NA	29.5459	27.0038	30.5953	20.4494	29.9139	31.8591	28.8511	24.64	31.2366	29.693	29.0112	27.0114	27.4819	29.797	25.6288	29.1308	25.3544	22.9801	19.9936	19.282	29.2165	31.2022	19.3702	27.0609	28.189	21.602	22.6046	27.9689	30.4332	22.8901	17.3096	21.6155	31.2601	21.563	26.6053	27.7547	25.4485
20.0933	25.9163	24.3197	26.949	25.7185	23.2922	22.5813	24.8337	26.0021	18.8613	23.8418	23.7155	27.4352	28.7984	23.7411	24.8989	18.1276	24.6896	27.9823	24.5301	22.6305	28.0234	25.6447	24.9492	24.1425	25.0143	24.5418	22.3353	25.6689	22.9893	20.3839	17.9662	19.7228	25.3259	26.4707	17.4361	23.7771	24.8441	18.6536	18.8294	24.0303	27.5022	20.4663	16.5082	18.6112	28.091	19.9526	20.7675	24.3638	20.9764
22.3638	29.6659	26.1938	28.8838	27.5802	26.3842	24.3836	25.3708	27.3853	20.975	24.4604	25.7719	29.5542	28.4942	24.5339	25.5278	19.4357	25.4471	28.3488	25.4451	20.0873	28.2231	25.4039	26.9229	25.0286	27.6648	24.6564	22.9658	25.4354	20.7599	19.7854	19.0445	19.4699	26.6537	26.1112	19.6361	25.252	27.0932	20.9176	21.1502	25.0497	27.0592	20.9412	18.6501	19.3204	28.4897	20.4554	22.8591	25.4695	21.9927
21.3718	23.9795	20.1288	22.9603	22.1727	19.4748	21.6055	20.606	21.9056	16.935	21.9928	20.8242	22.3274	NA	24.3285	20.4303	24.5464	22.4772	23.9156	22.1557	21.2285	26.918	22.9756	25.8578	23.4283	25.7511	22.1265	21.0678	22.9188	19.8352	17.2593	24.4574	24.8544	22.9167	24.6967	19.9758	22.8904	22.7698	17.8101	16.8561	23.9219	25.3567	20.4934	21.2765	24.7275	22.5257	26.0749	19.8229	21.3727	22.2767
27.7924	NA	25.9493	NA	NA	NA	NA	25.4871	NA	25.8968	27.6441	27.0128	31.3097	NA	28.0911	25.8038	26.9966	26.1686	NA	NA	28.0312	30.4586	28.5183	NA	NA	NA	28.426	26.0969	29.0263	26.1385	25.3468	23.3788	26.2352	30.8794	NA	27.8626	29.3575	NA	29.2911	25.996	28.276	28.1326	24.4132	24.4062	23.8898	25.1198	25.1118	27.3122	31.5461	24.8061
20.0565	21.4005	20.0155	24.685	21.569	18.8886	19.9971	19.7154	21.1573	17.1395	19.8802	18.7155	20.9374	26.9885	22.7685	19.8247	15.8963	20.3309	22.5317	19.1902	21.4053	25.5593	20.7956	24.0876	21.7607	24.682	20.0275	19.211	20.9116	17.6381	16.9914	16.4743	17.5264	19.7605	25.0881	18.7736	20.5876	20.4489	17.5002	17.1614	20.8067	22.6881	20.1898	16.5291	15.9774	23.6837	19.5651	17.5786	19.4641	20.5838
20.8779	27.2826	25.1915	28.3608	26.6482	23.9855	23.739	24.6503	26.6953	20.5413	23.5987	23.1526	25.9708	28.2009	24.5973	25.504	17.5292	25.8791	28.426	24.6839	18.9069	28.4254	27.168	25.8181	22.9723	26.0828	23.6853	21.3575	26.2099	19.5078	18.8691	17.614	18.9337	25.7243	25.9368	19.4796	24.1008	26.6465	19.3638	20.4267	25.6234	27.5723	20.6255	18.0832	18.4996	28.9859	19.9944	22.5209	23.6746	20.6963
20.2282	23.0593	21.8363	23.9687	22.7353	20.2729	20.6001	20.0307	22.5542	16.8134	20.1709	18.3367	21.7078	27.9345	22.8259	20.4148	16.1453	20.8414	23.0762	20.5409	18.5339	26.6097	22.0768	24.2813	21.3178	24.9202	19.9822	17.9684	21.4538	17.1704	15.7975	16.6566	18.2765	21.0289	23.4474	18.9526	20.9922	21.9775	17.1754	16.8299	22.0947	24.4295	20.4093	16.7642	16.2822	24.3552	19.1032	17.8232	20.4125	19.7334
18.3833	19.7721	18.9872	20.9717	20.0056	17.4103	18.9317	17.9606	20.3595	16.0146	18.6438	18.9917	21.5232	27.6384	21.208	17.5763	15.8908	19.9895	21.3209	19.0693	21.7371	25.5371	22.0483	23.5742	21.3094	23.9055	19.117	18.9517	19.4092	16.6958	15.732	16.1301	16.3537	19.9985	22.9107	17.0898	19.6122	19.4271	17.2871	16.0627	19.6518	22.5439	19.5755	15.9507	17.173	21.216	18.4502	19.3432	18.6127	20.1326
20.3234	31.9052	27.9642	31.0539	29.8221	26.0512	25.6828	30.1434	28.7194	21.6035	25.3396	29.0291	NA	31.5168	27.65	30.5011	20.0434	NA	NA	28.2115	22.0998	31.0137	29.961	27.44	26.9544	25.4829	28.3925	25.2435	27.5343	23.6179	22.4942	19.7593	19.1035	28.6937	30.7537	19.5416	26.2767	27.5982	20.8519	21.5182	28.3366	29.3291	21.853	17.1323	21.3123	NA	21.9942	26.7564	26.7263	24.3351
20.5065	23.6307	22.3878	24.3769	22.099	20.8194	20.772	20.828	21.8004	15.3908	18.7092	19.6966	20.8563	27.7665	23.3101	21.1608	16.9463	21.6294	22.4118	21.0267	21.3423	27.7139	20.8178	25.7723	23.2617	25.4448	20.4203	18.0506	21.2254	18.6721	17.5095	18.3453	18.7149	20.8172	23.0642	18.2995	21.5743	22.8627	18.4728	15.4023	22.08	23.7623	19.5948	16.4902	16.2581	24.1858	20.0218	18.3214	20.654	22.7091
20.0831	23.2702	21.7813	24.5839	22.4514	20.2061	21.6493	20.5869	22.1624	16.2886	20.4097	19.8336	23.3345	27.3241	22.1896	20.3669	16.5029	21.619	23.0846	20.4462	18.8341	28.1004	22.5662	24.8325	21.383	25.4604	20.5256	18.5725	21.6996	17.5132	15.8402	17.7663	18.452	21.9762	23.4787	17.6025	21.7741	21.5512	17.3757	16.3551	21.4735	24.1505	19.2869	16.6394	16.5868	24.6597	19.4699	18.2925	20.7671	19.0593
21.2422	23.3852	21.5272	23.1809	22.803	20.8413	21.6525	19.8255	23.4484	18.5362	22.4348	20.4647	22.4713	27.4364	23.187	19.8928	16.8587	22.1175	25.4671	21.0092	17.17	28.1982	25.0774	24.8267	19.7042	25.3025	21.1674	21.1444	24.4351	17.2196	14.8881	19.5818	19.8459	24.326	22.8574	17.627	22.0069	23.8077	18.3806	18.4379	23.4298	26.3469	20.0908	17.1144	18.0327	22.9637	18.7327	20.1169	20.2806	21.3662
20.1797	25.6808	23.0384	24.2996	24.7655	21.7557	22.6148	21.8557	24.546	18.9746	23.2819	23.0065	24.0807	27.9017	22.9757	21.8459	17.5127	23.9817	26.1054	21.9769	17.911	27.496	24.7164	26.4938	20.9567	25.5858	22.5335	21.9419	25.5246	18.7446	16.0502	18.4886	19.0993	24.3274	23.551	18.4915	22.6798	24.3406	17.9001	18.9409	24.4522	26.7188	20.0525	16.9657	18.5521	25.0983	18.6668	21.4461	21.5807	21.7755
19.9745	24.0606	23.3957	24.4891	23.5753	21.0921	21.0512	20.1012	22.5247	16.2768	20.8219	19.2028	22.3507	28.1437	23.4989	20.6479	16.7393	21.7956	23.3859	21.1891	18.2247	27.7512	20.939	26.1528	21.6794	25.688	20.4563	18.8003	21.9336	17.4246	16.2218	17.5494	18.3408	23.0855	23.5506	17.9086	21.8255	23.0527	17.7715	16.3616	23.0472	24.9247	20.0896	16.502	16.2114	24.1417	19.7476	18.3268	20.5333	19.8355
21.9878	25.637	25.2229	27.9345	24.9333	22.1657	23.6079	23.712	24.4684	17.8259	22.9073	23.2614	26.0281	27.8077	24.7123	24.1179	19.0877	24.3164	25.3668	22.9231	23.2152	30.0073	23.9212	27.3528	25.5912	27.5518	23.7588	21.1325	26.2885	21.4197	18.573	20.8597	21.1248	24.7369	25.9111	19.9247	24.45	24.3738	19.5593	17.8897	24.0541	27.0937	21.8744	17.6499	18.3389	26.6255	21.4782	20.74	23.5929	24.512
20.2413	23.447	22.3058	23.9822	22.6375	20.2723	21.2695	20.0111	22.2813	16.8245	20.4357	20.8239	21.1152	27.8233	23.1936	20.0741	17.1668	22.0043	23.1828	20.9892	19.3311	28.2114	21.3274	25.5818	22.38	25.5988	20.4732	19.2833	21.3825	17.3833	16.4628	18.3946	18.5365	22.9357	24.9245	18.4536	21.7653	23.3205	18.7652	16.825	21.968	24.5352	20.9639	18.0091	16.9772	23.3643	19.6684	18.7181	20.4589	22.1797
25.4463	31.886	28.2971	31.292	27.7209	25.0292	27.8233	26.7224	27.006	21.8868	25.9464	27.7043	30.8557	30.9712	27.6592	25.6339	23.905	26.2568	27.403	25.5443	28.2534	31.8815	27.1571	29.7233	28.9287	NA	27.7958	25.8493	28.0542	25.9655	21.3675	25.5389	23.4798	29.629	26.6981	23.4316	27.8415	27.523	23.4893	22.049	25.467	NA	25.6407	20.8201	27.5024	28.0557	24.0716	31.0903	27.541	27.5474
20.6714	24.4764	24.4785	26.4876	24.0227	21.5333	22.2901	22.1793	22.9434	17.4197	21.0021	21.7889	24.3678	29.1454	25.3221	22.438	18.0521	23.1354	24.4285	21.9244	21.2748	29.8403	22.639	25.4848	23.8407	26.5844	21.8464	19.4829	21.8758	19.6026	17.7956	17.9593	19.4232	22.2134	25.0866	17.3404	23.1021	23.414	18.5084	17.5581	23.4019	25.4296	20.8407	17.401	16.7197	25.1786	21.5156	18.3624	20.8275	22.6288
19.4498	24.1703	23.1014	25.0059	23.6201	21.824	21.7394	20.4547	22.879	16.4947	20.0682	20.209	23.0087	28.246	23.7532	20.5561	17.493	21.9685	23.1481	21.623	22.4386	26.75	18.7343	25.0062	24.2151	26.5717	20.6324	18.2201	21.4975	19.5826	18.5394	17.6492	18.2505	22.253	24.0612	18.4593	21.4908	23.9737	18.5392	16.8216	20.7053	24.2015	20.229	17.1258	16.4643	24.0884	19.3869	19.7634	20.4601	19.7419
26.8494	26.5151	22.1105	25.9298	22.6917	21.3198	22.8858	22.9811	24.1525	20.0037	24.7543	22.6016	25.117	29.0318	24.3792	21.4956	25.7965	23.9728	26.9249	23.3699	24.4252	25.5163	25.0281	29.5546	25.7578	28.079	24.9746	24.5331	27.2475	22.1649	18.5496	20.3241	26.2928	25.6821	25.995	21.9592	25.0058	24.8366	20.2827	19.9875	24.8179	28.0245	24.9206	21.7917	25.416	24.3152	22.1065	22.1926	23.7702	20.2435
21.2899	23.2519	20.9941	23.9381	22.6661	21.1127	21.1978	21.1849	22.2288	17.5086	20.6115	21.1968	23.9151	28.1529	23.9534	21.1355	17.9658	23.6946	24.833	21.8419	21.9023	25.592	21.2301	25.7512	25.812	26.7989	21.182	19.8608	22.3804	19.6657	18.4706	19.5296	18.8254	24.95	24.985	19.9924	22.9841	23.5195	19.6544	17.5403	21.9922	25.807	20.8568	17.3586	18.0599	24.2457	20.9438	18.9796	21.4271	23.7879
23.898	26.8695	22.1924	25.5546	24.4319	24.8304	26.9472	22.5891	24.4402	23.0161	27.777	27.2205	24.6598	29.1959	28.4132	21.7409	22.7513	25.0925	28.2872	24.0027	23.8242	26.8132	27.6504	30.0163	27.2029	28.9657	25.2854	27.9008	27.5586	26.0015	21.316	23.3583	23.4704	25.5286	26.376	21.3831	27.8279	25.2708	23.5039	23.2889	25.5446	27.8378	25.862	18.1714	22.2022	24.8085	24.1049	26.5869	27.5118	27.3311
21.7078	25.9792	24.8231	26.1125	25.1501	22.7911	23.6373	22.3752	24.4007	18.9689	22.7225	22.4794	26.2097	28.696	25.8383	23.2872	18.8245	24.1048	25.7729	22.8018	21.431	28.6628	22.7766	27.3371	25.5388	28.5148	23.0926	21.6544	24.9538	20.4017	18.9831	20.3803	20.2991	24.3092	25.3837	19.5733	23.4948	25.3441	19.9658	19.099	23.3531	26.8359	21.5645	18.541	18.7153	26.1308	21.4852	22.1608	23.4024	21.9973
20.3322	25.5595	24.6255	25.0159	24.8257	23.0326	22.7863	22.4044	23.8181	17.7881	21.1457	21.8424	24.2774	28.4509	24.6109	22.2411	18.0286	23.061	24.1	22.4549	21.4941	27.9252	20.8627	26.2723	25.0087	27.7304	21.5057	19.625	22.9392	19.2075	18.7588	18.6176	19.4596	23.4418	24.8406	18.9979	22.5365	24.8565	19.7642	17.9758	22.3866	25.453	21.2316	18.5968	18.5827	24.3654	20.8368	21.9366	21.8704	21.7555
19.2931	26.1503	24.907	26.4925	25.1142	22.5747	21.6597	23.1305	24.1358	17.757	21.5276	22.4729	25.8921	28.1876	25.2276	23.9838	17.2544	24.9145	24.9779	23.2488	19.5312	28.7892	23.9679	25.9779	22.9425	26.2659	22.478	20.2651	23.1719	18.9458	17.8798	16.7487	18.6844	24.7848	25.5682	17.3679	23.3735	23.6542	18.0783	18.0057	23.5893	25.9139	20.4548	16.7203	17.411	27.012	20.7641	21.2561	22	21.9967
30.2923	NA	29.7607	NA	NA	NA	NA	26.5459	NA	29.8484	30.2397	27.0874	NA	NA	30.5229	26.2911	30.6581	24.8348	NA	NA	28.2293	30.3833	NA	NA	NA	NA	30.8493	28.7891	NA	29.1797	26.2575	25.411	28.3666	NA	NA	29.1395	31.1467	NA	31.975	30.4472	29.5164	29.5538	24.9966	26.8247	27.4591	25.6626	26.4563	29.9428	NA	28.359
22.9554	26.0443	21.6427	24.1488	24.4961	23.2322	23.1171	20.8397	24.7857	18.4935	22.3642	22.7586	23.1195	29.5801	24.5697	20.9954	18.8089	24.6616	27.0994	23.9151	20.2917	26.8046	23.0938	29.6635	24.6612	27.8408	21.9469	21.4263	23.4712	18.2779	17.87	20.3631	21.443	25.4065	26.1252	21.2255	23.5809	25.5864	20.6881	18.5212	24.5631	25.9261	22.6102	19.3268	19.4655	24.6672	21.8357	21.1881	22.2368	22.452
21.8615	24.1793	21.6163	24.1064	23.48	21.8177	21.9691	20.7313	23.7277	18.1868	21.6633	21.8896	23.3316	28.3087	23.4851	20.4701	17.7601	22.2378	25.8672	22.5709	21.8718	24.4188	20.0785	28.2792	24.478	27.2523	21.1675	22.4425	21.9833	18.9844	18.5696	19.9764	19.0765	24.1002	25.6445	19.9072	22.5174	25.7989	20.43	18.1474	22.9911	25.0612	22.372	18.9939	19.7932	23.2252	20.11	21.4723	21.4532	22.4074
27.6711	NA	25.6892	30.0589	31.3625	NA	30.2907	23.2129	29.9457	25.1287	26.4716	26.0321	30.9604	30.1527	26.9153	22.3511	24.9765	23.7204	30.1297	29.1405	21.9614	26.9683	29.5798	28.9197	30.4693	NA	24.6828	26.805	28.3065	22.591	21.454	24.2489	25.4904	31.4741	27.7388	24.8459	27.3129	NA	27.4867	25.1197	26.615	27.7717	23.6406	24.0081	25.318	24.0071	23.4634	27.6917	28.6709	26.2195
23.7404	25.5009	22.3773	24.8703	24.5473	23.2661	23.157	22.4222	25.104	18.8905	22.6531	22.7029	25.2344	30.4029	25.002	21.9542	19.1349	24.2504	27.8219	23.5492	24.1324	26.8528	22.9226	30.5832	26.9796	28.7255	22.412	22.9612	24.1431	21.4392	21.7811	20.6533	21.2007	24.7006	27.9504	21.9194	24.0955	26.6663	21.254	18.9297	23.9617	26.4705	23.3147	19.8019	19.0849	23.8958	22.8141	21.0502	22.696	20.9643
NA	26.4644	23.0957	26.214	24.8063	23.8069	22.9015	22.5707	24.8989	19.2652	21.6037	21.0962	25.4312	28.7253	24.3389	22.4503	19.8538	24.1697	25.9596	25.5348	24.1173	27.0169	25.6329	26.486	32	26.6637	23.4896	21.1148	26.181	21.3097	20.6073	19.2778	20.7929	24.1166	25.9191	23.0265	23.5645	28.1714	22.1058	19.3675	23.9895	25.6225	23.0244	19.718	19.5453	24.0115	21.8369	21.1411	23.8362	21.9757
21.4483	23.1585	21.5668	24.7663	22.5321	20.8137	21.0011	21.1854	22.7773	16.9391	20.1321	18.9619	22.0146	30.1007	25.4184	21.6635	18.1708	24.7799	25.6287	22.0261	23.3487	28.0223	18.8019	27.0394	26.2732	27.6812	21.5159	20.1688	20.8202	20.1312	19.9533	17.4055	19.5434	22.9943	26.7132	19.3305	23.8275	22.8889	18.4796	17.0343	23.0313	25.739	22.2634	18.5065	17.2231	24.2427	21.8369	18.1853	21.3011	23.8315
21.7718	24.3188	21.9799	24.355	23.2516	21.8971	21.9675	21.8188	23.3913	17.1372	21.072	21.6566	24.5417	29.6734	25.4669	22.1718	18.2644	24.4247	24.9305	22.1406	21.0154	27.8384	22.2378	27.4601	24.3074	28.234	22.1557	21.0408	22.0912	18.9282	18.7475	19.3026	20.1495	24.1323	26.7489	19.5416	23.6325	23.8371	19.8767	17.2302	23.7041	25.5802	22.1274	18.7392	18.2461	25.2128	21.3841	20.0269	21.8618	21.511
21.9835	23.3028	21.2705	25.0466	22.3674	21.0113	21.3897	22.2983	23.4888	17.1465	20.629	20.7956	23.5427	28.8848	25.3423	22.7345	18.5375	24.0133	25.3614	23.0645	22.2744	26.5465	20.0023	27.4386	26.5963	28.3496	21.9455	21.469	21.2046	19.8807	20.1354	18.3545	19.9643	22.6507	26.9861	20.1653	23.6499	24.9817	20.1772	17.3838	23.3799	25.27	22.0953	18.0813	17.9686	25.3147	22.1129	19.4907	22.5521	20.4639
21.3551	23.2827	21.2692	23.7206	22.6814	21.2551	21.1943	20.986	23.0447	17.5473	21.6124	20.4647	23.4441	28.8303	24.9802	21.2162	17.4281	22.9911	25.2868	22.2684	21.995	25.8049	21.3479	26.2734	24.602	27.07	21.0465	21.8794	21.7049	19.119	19.2801	17.7214	19.4799	23.2168	26.2103	19.4051	22.7986	23.9337	18.9709	17.7265	23.2818	25.5737	22.0149	18.2561	19.619	24.2961	20.9488	21.2649	21.4233	22.9146
20.526	23.0946	21.6324	23.5968	22.5486	21.524	21.142	20.9563	23.0635	17.4717	20.8482	19.8448	22.4197	28.8169	24.6934	21.4496	17.7167	22.9314	25.5637	21.8648	23.3313	25.5216	21.2174	25.5083	24.7131	26.3656	20.9389	21.0184	21.9579	19.6923	19.1082	18.6655	19.1346	23.6322	25.3547	17.954	22.3942	23.9744	19.1269	17.5774	22.6266	24.6002	21.3564	17.875	18.7582	24.5502	19.7662	20.1606	20.9072	21.5182
22.87	24.8523	21.8089	25.539	23.5555	22.7166	22.4912	22.1925	24.1467	17.5002	21.0011	21.8437	22.2422	28.8976	24.5815	22.3988	18.3022	24.412	24.6934	22.7824	21.0707	27.0072	22.2285	27.1633	25.1274	28.2898	22.0955	20.9168	22.9765	18.9422	19.4383	19.8632	21.3055	23.9572	25.4615	21.3496	23.9569	25.5722	21.1286	17.7377	23.7599	25.0192	21.986	19.002	18.7324	25.1827	22.0585	20.0375	22.558	21.0251
26.2187	NA	24.8724	29.5514	29.3101	31.277	28.1079	22.9529	29.6488	24.3488	25.9993	24.507	26.4746	31.7902	25.6287	22.5064	22.9448	23.8158	NA	28.0255	24.5327	26.715	24.6686	NA	30.993	NA	25.1073	25.1351	25.9188	22.6623	23.141	21.5163	23.2169	29.0116	29.0444	22.9219	25.5138	NA	26.9722	24.4073	24.9572	27.006	24.6564	23.2006	22.7184	24.1749	24.2899	25.6461	26.8844	25.7554
21.7746	23.4314	21.4518	24.6512	22.5922	21.0176	21.1201	21.9337	23.1328	17.402	20.9829	20.9698	23.6445	29.8556	25.4514	22.162	18.292	24.1032	25.9301	22.3004	21.9688	27.1014	20.594	27.5301	25.277	26.782	21.4256	20.4781	22.2219	19.2647	18.7021	19.7151	19.6517	22.5488	26.7063	19.3762	23.1458	23.573	19.2085	17.6135	23.4126	25.1831	22.5614	17.8324	17.8532	24.6186	21.2967	19.264	21.5303	22.7284
21.7543	24.0074	21.8557	24.4288	22.9777	21.8024	21.3508	20.9495	23.7362	18.4975	21.567	20.5944	23.3011	29.2095	24.5707	21.008	18.3505	23.0663	26.5419	22.8592	20.5615	26.0669	20.7881	27.0367	25.9013	27.1889	21.1062	21.5286	22.0875	18.715	18.5867	19.4734	19.8207	23.8633	25.5659	20.9375	22.1541	24.6852	19.9386	18.6041	23.0699	25.1414	22.4175	18.4959	18.4943	23.8752	21.0267	20.0224	21.4906	24.5169
21.68	22.8598	21.253	24.7604	22.2712	20.9568	20.9481	22.158	23.2631	16.7066	19.5751	18.995	22.9027	28.6589	24.6508	23.0583	18.7325	24.1152	24.0004	23.4168	22.9478	26.8525	19.8495	28.0346	26.1425	27.0827	21.684	19.6419	21.6268	20.5322	20.4455	16.853	20.7675	22.8213	26.9545	20.9135	23.7174	23.6529	20.0821	16.9229	22.0639	25.2577	21.9758	17.7882	17.5252	26.4104	21.8417	18.9085	22.0582	20.1134
22.3023	24.7733	22.5135	26.08	23.1371	22.4149	22.3017	23.0755	23.6036	17.7876	21.4552	21.4371	23.6274	29.5255	25.6204	22.908	18.5804	25.4463	26.3532	22.7615	23.8168	28.9029	21.9887	27.7768	26.0167	28.6442	22.7304	21.2202	21.9338	20.4224	20.9717	19.6814	20.059	23.961	29.0649	19.2702	24.0924	24.3164	20.2814	17.7922	23.5902	26.544	22.9004	18.8912	18.6551	25.7888	23.355	19.9916	22.6244	25.0155
20.3376	28.1212	23.7644	27.6448	25.105	24.2767	22.1218	24.9852	25.5926	19.9949	23.0019	23.1746	24.9157	28.4471	24.3497	25.442	17.0973	26.2456	28.6454	23.716	19.793	26.4908	24.2893	25.0073	23.6881	25.9234	23.0883	22.2999	24.0839	19.6572	20.2763	18.4291	18.2506	25.7589	26.4501	17.3294	24.837	25.0505	18.3903	20.1596	24.9017	27.1324	19.6138	17.9488	18.3006	29.3282	20.8955	22.0399	23.3497	21.9743
20.6111	22.0219	21.9992	24.129	21.5787	20.3726	20.5035	20.8633	22.6653	16.4039	20.0434	19.5626	21.1782	27.953	23.0964	21.3747	16.7217	23.0804	23.6983	21.1698	18.9988	26.6711	19.6733	26.1352	22.7607	25.7856	20.3179	19.9621	20.9919	17.2211	17.4146	18.8394	18.4957	23.5059	24.4409	19.2189	22.1099	23.4505	18.4404	16.273	22.3964	24.4396	20.188	16.9926	17.5235	23.9475	20.0774	18.2756	20.077	20.9524
19.7902	26.2272	24.0714	26.9752	24.546	23.0132	21.7972	22.9979	24.2309	17.5568	21.2959	21.0487	24.0616	29.5707	24.9144	23.2249	17.8386	24.7596	26.5644	23.7934	21.7199	26.6521	23.4203	26.7454	25.6019	27.4755	21.7528	21.12	21.9727	19.0853	20.2242	18.1898	19.6746	24.1824	27.3288	18.9674	23.567	25.3176	19.2771	17.7458	23.606	25.5028	22.0083	17.8578	17.57	25.3959	22.0007	19.8727	21.793	22.885
21.6639	29.0646	24.6932	28.2738	25.9606	24.2905	22.2211	24.5122	25.4616	18.7273	21.7823	24.2172	26.2276	28.3802	24.6078	25.1281	17.5845	25.6889	29.2483	24.4324	20.0478	26.5784	23.6882	26.8131	25.2224	26.6332	22.6479	21.4104	24.2766	19.0249	20.4374	18.7168	19.0648	24.6685	26.3063	19.8827	24.2636	25.9936	18.4483	18.9321	24.2668	26.4981	20.3297	17.8254	18.1553	27.1128	21.1674	21.3678	22.4552	21.1113
22.5717	23.0672	20.0369	23.4072	21.4022	18.8587	25.2079	19.9613	26.7712	21.0674	25.1855	25.075	21.3604	30.0487	27.1494	19.5804	20.5872	21.8706	22.6231	20.7572	21.0513	24.5356	21.4458	26.2011	26.2255	26.8593	20.8218	25.7792	21.9907	22.4521	20.9536	21.6163	20.2527	23.5632	24.1586	20.676	26.654	23.66	21.6426	21.2497	22.9457	24.8828	23.3331	18.2272	21.3154	22.986	22.3894	25.0763	25.5336	25.8136
20.4731	24.0702	21.3322	24.4945	22.8497	21.2427	21.691	20.8401	23.2002	18.5064	20.8744	20.2701	22.2587	28.7681	23.7254	20.7576	17.7808	22.8854	25.4789	21.2179	23.5868	25.3127	20.1699	27.4536	24.8357	26.6466	21.0002	20.3195	20.9292	19.6137	18.7064	18.4649	19.0019	24.2751	27.3999	19.1077	22.5579	23.3219	19.6273	18.5401	22.9745	25.3329	21.4254	18.8676	18.1338	24.0368	21.3022	19.3419	21.3023	24.1195
22.4738	31.515	26.0636	29.1234	27.8935	27.4349	24.1561	26.1491	27.0016	20.5006	22.9321	23.4516	27.3713	29.1275	25.0082	26.5455	19.1943	27.797	30.5608	27.1179	21.1028	28.5466	23.5053	28.6689	26.7575	29.0172	24.5823	22.6516	25.2141	20.3891	22.7904	20.6802	19.8108	28.8146	27.5025	19.8868	26.114	27.4914	20.6797	20.4744	25.3069	27.4172	22.1581	18.9628	19.9906	27.4246	21.7476	23.9342	24.8148	23.3819
21.0385	25.0554	22.7574	24.7236	23.4412	21.9867	21.0475	21.517	23.2515	17.3653	21.296	20.4339	23.2468	28.5885	23.24	22.312	16.9589	23.7388	26.3318	22.4789	18.2558	25.5198	22.4115	25.2983	23.6076	26.4614	21.0193	21.3555	23.0573	17.3543	17.7056	18.4756	19.0928	24.7337	25.1398	18.7683	22.5889	24.6729	18.6322	17.6824	23.8594	26.0282	20.363	17.3379	18.0629	25.0569	20.298	20.0146	20.7858	19.9106
21.3303	24.963	22.4424	24.1027	23.3656	21.8593	21.3617	21.5967	23.5607	17.8627	21.9437	21.8081	23.0252	28.5297	24.0852	22.0964	17.9535	23.5675	26.2885	22.835	20.831	25.6546	21.8966	25.4898	24.5106	26.9117	21.7586	22.5979	23.1667	19.0412	18.731	18.9764	19.9856	24.8785	25.6596	18.6347	22.919	24.683	19.3249	18.0719	23.3309	26.6374	21.3429	17.8284	20.2425	24.4543	20.7335	21.8187	21.4784	22.2442
20.7352	25.3169	22.8496	25.5426	23.711	22.4403	21.7214	22.0074	23.5826	17.5191	21.035	21.0147	23.7612	28.8791	24.244	22.5707	17.5156	23.7393	26.4472	22.2853	21.4414	26.0361	20.3346	26.0129	24.8428	26.8897	21.4104	21.0891	21.0967	19.0775	19.4692	17.6769	18.8919	23.929	26.2469	18.3863	23.1614	24.6504	18.9703	17.8318	23.2761	25.7617	21.5295	18.1151	18.38	25.074	21.3387	20.1194	21.5128	22.2427
21.534	28.0094	23.8046	27.2191	25.7164	24.6195	23.1601	23.4123	25.5544	19.5923	22.8827	22.8982	25.2409	29.6768	24.6052	23.7495	19.3844	25.0072	27.7358	24.912	21.2283	27.4722	22.1509	28.1352	26.7986	29.2515	22.7032	22.2238	22.807	19.5047	21.1967	18.8612	20.5545	25.9875	27.8568	20.5412	24.1652	27.0195	21.004	20.0217	23.2452	26.6189	23.4045	19.6901	19.6685	25.6993	22.1088	22.0212	23.1538	22.6804
22.1241	26.2582	22.3784	24.6852	24.7519	23.4169	23.1271	22.3737	25.4261	20.9753	24.5132	22.9341	24.5591	29.0302	23.7592	22.5967	17.8848	24.0717	27.9983	23.7252	20.6624	25.9222	25.6927	27.2132	23.3607	26.0975	22.2382	26.1877	26.5519	20.5377	18.9186	21.07	20.5581	26.919	25.2819	19.3037	23.811	26.615	20.2383	21.1192	24.6045	27.4847	22.0329	18.8324	22.4031	23.6654	20.3763	24.5925	22.1755	24.9672
24.3099	23.9306	20.6786	23.3484	22.5734	19.6188	20.7689	20.4029	22.2997	24.0617	22.2863	21.3685	23.0747	27.7352	23.951	20.4506	22.6945	23.4441	23.9284	21.7052	24.9676	25.1721	25.1548	24.2081	23.1926	28.1531	21.3092	22.4446	22.1276	19.8528	23.9799	22.5621	21.8265	23.5204	25.1356	21.1277	22.9087	24.5479	24.3934	17.4094	23.0279	25.361	26.0235	19.1909	24.4776	22.914	24.3391	20.2802	20.4848	21.3691
22.3433	27.045	23.6927	27.9357	25.0194	24.2368	22.2661	24.5531	25.281	18.4956	22.4094	23.1711	26.0607	28.7417	25.1293	24.7576	18.7844	26.0431	27.3871	23.7766	19.9344	27.7255	24.5778	27.5057	24.8465	28.0411	23.1538	22.0774	25.3216	18.9928	19.5548	19.4703	20.4952	26.0527	26.6563	21.276	24.6272	25.7892	19.739	18.7309	24.9442	27.0742	22.2253	18.2828	18.7773	26.5535	22.0288	21.3333	22.6393	21.7326
22.4961	27.0305	23.3967	25.6588	25.2404	24.9661	23.7232	23.2896	25.7478	20.362	24.0532	23.8	26.246	29.1489	25.1509	23.3263	19.2331	25.3709	28.0059	24.2119	22.7473	27.5779	26.9838	28.3698	26.2573	28.5785	23.606	26.0221	25.3426	21.2774	21.2301	20.8191	21.0918	27.2629	27.7363	20.9756	24.9401	27.6097	21.8919	20.7395	25.0509	27.956	24.2575	20.134	22.4964	25.6608	22.8842	24.3895	23.714	25.2311
21.6493	29.3696	25.4617	29.6507	26.4368	25.0648	22.6731	26.478	26.0019	18.3801	22.1649	24.9647	28.4792	28.9567	25.8063	27.2228	18.9525	27.945	27.6653	25.613	22.2737	28.0095	23.5263	28.1583	26.9887	27.7418	24.085	22.7908	24.5172	21.1197	22.4565	19.2484	20.0726	26.3625	28.5303	21.0388	25.7944	25.4009	19.1697	18.5236	26.3025	27.2989	21.6002	18.1783	18.4523	28.4453	22.3248	21.4722	24.1662	20.5899
20.9768	26.7809	26.5354	27.3865	24.9942	22.5953	21.9379	23.1724	25.1537	18.2238	21.9405	25.31	26.602	29.2663	24.7264	23.8968	18.5136	24.836	25.7444	23.9389	24.3536	29.8906	23.3915	27.4796	26.4344	27.322	22.1171	21.5136	23.7275	21.1778	20.4449	18.8211	19.4524	24.8134	27.6106	19.4147	24.2331	25.6393	18.999	18.1869	23.7101	26.3796	21.3784	18.3665	18.6402	25.9827	21.0695	20.9453	22.6872	20.363
22.1858	25.4606	26.0649	27.3079	24.2901	22.3955	22.1249	22.8451	24.3851	18.4282	22.253	21.9845	24.5125	29.2421	24.3803	22.7509	19.1244	23.7897	25.6298	22.9628	20.2018	29.8016	22.6655	26.9767	24.2576	28.011	22.3405	20.5688	23.2951	18.9384	17.8742	19.9198	20.6275	24.0405	26.3124	20.6938	23.8294	25.4689	20.129	18.3815	23.5476	26.4206	21.9422	18.8329	18.2618	25.3529	21.8936	20.2602	22.2237	22.2153
19.9651	25.8858	26.0884	26.2285	24.5344	22.3004	21.6984	22.6972	24.5077	18.8239	21.834	23.312	24.1324	28.2224	24.3576	23.2496	17.5854	24.3377	26.0685	22.979	19.8287	28.5877	22.441	25.8744	23.6681	26.0357	21.8123	21.7452	23.2398	18.7837	18.0145	18.4596	18.7295	25.5145	25.7474	18.0062	23.5342	24.9375	18.6558	18.9039	23.9494	26.3488	20.6039	18.1565	19.7097	26.1324	20.5802	22.1693	22.1209	21.196
20.8282	27.5933	24.4939	24.2607	24.4004	22.7855	22.0398	21.9288	24.6642	18.9818	22.7198	24.0748	25.9998	28.6436	24.1155	22.4959	17.7768	24.0713	26.2684	23.3222	20.4865	28.295	23.2253	27.0035	24.023	26.3656	21.9295	22.3225	23.573	19.5446	18.289	18.984	19.3996	24.755	25.3648	18.9242	23.6584	24.9902	19.1126	19.0211	24.1663	26.3246	20.6951	18.0763	19.4918	25.6932	20.9609	21.9449	21.9745	23.4089
20.0868	31.8725	31.9456	30.7269	27.9014	26.5156	24.0476	28.0069	27.9763	22.7277	25.1129	26.4692	30.841	28.6284	26.1546	29.1177	19.2203	28.9548	31.2739	27.2721	24.9547	30.6144	25.0251	28.1515	26.894	26.6811	26.0555	25.0416	27.3432	24.3058	23.1829	18.2921	18.9596	30.3848	30.466	19.8699	26.9116	27.3061	19.9922	22.7488	26.6707	29.3086	21.4796	18.6555	21.4433	30.3003	21.6918	25.5725	25.9741	24.2939
23.4625	28.4965	26.417	27.6893	26.2229	25.148	24.226	22.7743	26.2336	21.3432	23.8572	22.7867	26.7827	30.7194	24.4409	22.7067	21.0439	23.7582	26.8638	24.7727	21.2961	30.4747	24.4255	28.7097	27.1128	29.9555	23.5831	22.9806	25.137	20.2013	19.4479	21.7203	20.9766	26.2238	27.3978	20.9883	24.155	28.2899	22.7779	21.2197	23.9591	26.5623	23.2371	20.2559	19.9504	24.4526	22.9818	22.1177	23.933	25.3036
20.4232	23.7885	24.1846	25.0931	22.9575	20.6591	20.7728	21.1507	23.1541	17.9122	21.1195	20.8949	22.3109	28.6287	23.4255	21.1657	17.8413	22.9085	24.2153	22.1727	19.2812	29.2068	21.6556	25.9345	22.3903	26.4443	21.0554	20.465	22.0266	17.7302	16.9489	17.8993	18.9771	24.1615	25.0368	19.5021	22.418	24.0023	18.7483	17.9063	23.1565	25.4082	20.7723	17.5159	17.7389	23.7531	20.9648	19.426	20.2856	22.0233
24.3892	27.8117	27.9456	30.1095	25.5246	24.384	24.0482	23.3129	25.4631	19.3527	21.7779	23.9853	27.0816	31.0209	24.4695	23.3897	22.1578	24.9312	25.7141	26.7412	24.8906	NA	21.2277	28.0574	31.1707	31.988	24.175	21.7447	24.1949	22.4609	22.9133	22.6586	21.7041	28.0642	28.172	21.7253	25.2848	25.3517	21.1229	19.4258	23.149	26.7183	23.8159	20.2619	21.2504	24.8628	22.5111	22.6985	24.8182	28.1563
20.713	25.2441	25.2275	26.371	24.239	22.2916	21.369	21.9607	24.1689	18.117	21.4733	21.1039	24.5979	28.3516	22.6613	21.9421	17.9325	23.8648	25.751	23.8462	18.402	30.5927	24.4803	25.6819	22.9503	27.3337	21.1506	20.1099	21.8985	17.4001	17.1644	18.5007	20.1447	24.6344	25.2141	18.6558	23.1617	25.856	19.0882	18.1516	22.972	25.5252	20.8193	18.2526	18.0201	24.5409	21.3843	20.1024	NA	21.8194
20.7615	24.8891	24.1223	24.6545	24.0381	22.5276	21.5505	20.5265	23.6295	17.285	21.0059	21.978	24.1054	28.984	23.3205	20.7975	17.9882	23.1444	24.8716	22.4514	19.198	29.2671	22.9038	26.8497	22.5898	27.203	21.1125	19.9775	21.9536	17.5964	16.7445	19.8068	19.647	24.4778	25.7084	20.2872	22.7685	24.4368	18.9371	17.3345	23.0011	25.2033	20.9296	18.1472	17.7244	24.0329	20.7968	19.392	20.9818	22.1047
20.9535	29.5196	28.0564	28.9521	26.7635	24.6803	22.9827	26.1267	26.5574	20.1512	23.5526	24.9369	29.2917	28.4986	24.0914	26.5886	17.962	27.5121	28.8138	26.0237	19.1998	28.9799	24.6581	27.6357	24.7427	25.9385	24.841	22.5472	27.5296	20.1544	19.5477	19.655	18.9641	28.3897	27.4214	20.1336	25.3389	26.4216	18.8576	20.2388	25.1045	28.0455	20.8292	18.0233	20.1811	29.1458	19.4755	23.6085	24.0395	21.542
24.8965	31.766	28.1823	31.2479	28.3194	28.0338	25.7966	24.4936	27.0953	20.5841	24.121	24.1487	25.5534	31.0215	23.9889	23.6662	22.6791	24.4228	26.9522	27.5897	24.4439	NA	22.3115	31.4189	31.4802	NA	24.2719	22.0182	24.4862	22.6622	22.7678	21.7617	21.8406	25.9811	28.716	22.4986	25.6625	29.5286	23.5326	20.7534	23.1497	27.036	23.7338	21.4093	20.8307	23.8915	24.0073	22.9743	25.9272	25.3239
20.9658	25.768	25.8584	26.3523	24.4585	22.2549	21.47	22.3832	24.4538	18.6778	22.464	22.574	24.4959	28.6038	23.6391	22.4442	17.8809	24.3386	26.3979	22.7711	18.1533	30.0663	24.4356	25.8958	21.5648	26.8156	21.8057	21.4815	22.7801	17.5451	16.9341	18.5945	19.3726	25.1153	25.0229	17.958	23.372	25.0434	19.0095	18.7393	23.502	26.2845	20.7828	18.2994	18.5419	24.8719	20.1661	21.0119	21.1867	21.5509
21.65	24.3069	23.855	24.4528	23.7466	21.9997	21.7393	20.7108	24.0194	18.7531	21.7849	21.5351	24.7885	29.7423	23.7089	20.7344	18.5398	22.0148	24.9979	22.7147	23.1761	27.7988	20.7334	26.359	26.4903	27.3147	21.258	20.6763	21.7871	20.3168	19.0465	18.8561	19.9275	23.1564	26.4087	19.9456	22.0459	25.6662	20.2232	18.822	22.437	25.7762	22.1322	18.7441	19.5439	23.6709	21.0831	21.3146	21.1253	21.7222
21.9885	26.6633	23.268	27.3589	24.6273	22.9211	21.3554	23.9398	24.4086	17.9483	20.8618	21.9474	24.2727	27.9599	23.2299	24.5521	16.7901	25.3818	26.0476	23.1966	19.2087	26.9935	22.003	25.9706	23.6343	26.2293	21.9836	21.5985	24.4556	18.5672	18.112	19.2388	18.9507	25.972	25.6157	19.7316	23.9553	24.2596	17.8325	18.0432	23.0268	26.227	19.6167	17.1932	17.6067	26.3827	20.4427	20.4898	21.6493	19.1116
21.7574	25.333	22.6375	26.3251	24.0067	22.7971	23.1751	22.3167	24.3703	19.0353	21.9876	22.109	23.5124	29.8762	24.2138	22.6131	18.7316	24.2522	25.6321	23.0956	21.2431	27.8551	23.0254	28.6231	24.938	28.9938	22.2739	20.9013	22.7394	18.8324	17.4795	19.2613	20.9514	24.9655	26.5409	21.0417	23.3018	23.7504	21.1951	19.1538	24.3136	25.9227	22.7515	19.2707	18.3806	25.4956	22.1639	20.4218	22.9435	22.9675
21.7448	23.8252	24.145	23.5846	23.2118	20.9352	21.5208	20.5054	23.7178	18.5374	22.1204	21.0044	22.5254	29.2311	23.6094	20.7637	17.6631	22.3942	24.9421	21.5796	19.3905	28.1899	24.1401	26.1573	23.1893	26.2969	21.2373	21.4	24.0952	18.2518	16.8107	19.9203	18.9776	23.7349	25.0316	20.3747	22.2566	24.7942	19.0161	18.6542	23.5174	26.0168	21.1397	17.9281	19.0743	24.5323	21.0522	20.8389	20.7297	22.2615
20.9266	24.2533	24.6197	24.3521	23.6318	21.2148	21.3268	21.1595	23.6461	17.7041	21.4947	22.6558	23.9763	28.8807	23.7696	21.6646	17.6987	22.757	24.6998	22.272	21.8794	28.5896	22.4521	26.8328	23.6502	25.8838	21.4231	20.8788	22.3136	19.9921	18.0403	18.2199	19.1157	24.0985	25.9827	18.1087	22.8251	23.6867	18.3762	17.8138	23.46	25.6605	21.254	18.1871	19.8345	24.1834	20.8683	21.4838	21.152	23.7912
21.7659	25.2464	26.5426	27.6924	24.4389	22.888	21.9893	22.3213	24.2493	17.9678	21.2474	23.1541	25.6045	29.4286	24.7415	23.2271	18.6705	23.9658	25.4155	22.6639	23.2614	28.3928	21.3827	26.0534	27.4051	27.0898	21.9915	20.0654	23.2016	20.9045	20.0364	18.781	19.3932	23.687	26.9892	20.1002	23.4383	24.9485	18.6844	18.0221	23.4838	25.9747	21.3674	17.979	18.7259	25.4504	21.0753	20.3239	22.4672	20.6097
21.5047	24.2631	24.0567	24.4777	23.5983	21.3975	22.0267	20.7702	24.0012	18.7347	22.4478	21.8958	22.2049	28.4594	23.0874	20.4889	17.5417	22.9051	25.6302	21.7443	18.9395	28.7885	24.2605	26.1085	22.0037	26.1856	21.3979	22.0134	22.9734	18.042	16.4972	19.8633	19.7703	25.0824	24.8062	19.109	22.9159	24.3904	19.0056	18.7718	23.6483	26.2246	21.2302	18.5032	20.5508	24.7224	20.7347	22.3998	21.2382	22.7692
23.7198	30.854	25.9849	28.4155	28.4229	26.9668	26.809	22.9548	27.9839	21.9413	23.5701	22.784	26.9426	29.594	23.8191	22.2596	22.4104	23.668	26.2082	27.8402	22.2166	30.2568	25.053	28.6534	30.5427	30.914	24.2348	22.5888	24.2695	21.338	20.4668	20.9674	21.8456	26.273	27.3007	21.6607	25.1127	30.645	24.7865	22.3284	23.606	25.6041	23.6674	21.1928	20.5022	23.9624	23.0204	23.3761	26.4639	23.5605
19.6753	22.4328	22.2425	23.8701	22.294	20.4028	20.4947	20.2186	22.3056	17.4901	20.666	20.4935	22.1249	28.2693	22.2821	20.576	17.1348	21.945	23.7411	21.3907	21.0138	28.4144	20.3187	24.9909	23.7845	25.3767	20.6428	18.8578	20.3555	18.76	17.2731	18.1871	18.7379	22.9823	25.4013	17.458	22.0654	23.2099	18.2946	17.5791	21.9389	24.5792	20.2918	17.4211	17.0841	23.9616	20.9511	18.0794	20.8485	22.2722
21.5051	NA	29.593	31.7542	29.4982	26.9156	25.4717	29.3031	28.2573	21.5011	24.4692	26.9765	31.6949	30.9574	27.3228	30.3695	20.2678	29.6415	NA	27.9516	23.9606	31.1134	25.6513	30.7554	27.0135	27.5832	27.5514	24.6283	26.7645	24.1805	23.2478	20.8003	19.7031	28.7737	29.9618	19.1019	27.7849	27.1854	20.4022	21.8023	27.2785	28.3005	21.5988	18.7605	20.9576	28.7278	22.0244	25.6481	25.7962	25.6182
19.2043	22.572	21.9304	24.402	22.121	19.8722	20.3594	20.1186	21.9726	16.634	20.1119	18.973	20.3821	26.9291	21.1296	20.2408	16.812	21.2245	22.1509	21.2061	19.6512	27.0263	18.4156	25.9344	23.1628	25.1722	20.1095	18.386	20.4247	17.9217	16.5843	15.7104	17.2722	21.5505	24.1403	18.0928	21.1889	22.3744	16.8982	16.7189	20.8281	23.8159	19.5987	16.9064	16.2264	23.3869	19.7119	17.795	20.6163	20.649
19.8743	22.5891	22.243	24.0927	22.03	19.5356	20.222	19.6843	22.0293	16.994	20.0976	19.6889	20.8362	27.4145	22.1439	19.827	16.5597	21.3441	23.3416	20.6787	18.9877	26.7185	21.4457	25.2058	21.3777	25.555	20.1823	19.2717	20.2723	16.8638	15.5867	17.5475	17.9333	21.7669	24.2644	18.5207	21.2807	22.4789	17.853	17.1737	22.5083	24.6197	19.9004	16.7665	17.2592	23.1444	19.1221	18.7948	20.135	20.7302
19.3002	21.5438	21.5269	22.0672	21.7812	19.7608	20.5597	19.1212	22.1064	17.2274	20.2238	18.7358	20.4206	27.7936	22.278	19.3373	16.7063	20.7073	22.6706	20.828	21.938	25.4975	20.1995	26.4305	23.9698	25.7709	20.3056	19.394	20.9684	18.8723	17.0183	17.2458	18.3519	22.0707	23.8097	18.6641	20.4723	22.5915	18.1055	17.3866	21.3629	24.2426	20.0166	17.6457	17.679	22.594	18.9276	18.6592	19.0792	19.7673
21.6757	NA	27.5477	29.8664	28.0558	25.0744	24.7713	27.8446	27.4095	21.8323	25.4668	25.8428	31.0787	28.6467	26.1098	28.6595	19.5254	29.3685	31.2135	28.022	18.9592	29.9497	28.1569	28.2998	24.751	25.4311	27.8565	24.7617	30.1776	22.3021	19.6932	20.8605	19.514	28.7787	27.3436	19.7114	26.3856	27.7715	20.4829	21.9587	27.1171	29.9295	21.238	17.2625	20.833	NA	20.7732	25.3394	24.4194	21.5083
19.3398	30.1715	23.3494	29.0175	26.4558	24.9658	22.7158	24.769	26.1198	19.9314	22.561	23.6757	26.6594	28.7844	24.1889	25.3031	17.8304	27.9484	27.9061	24.5064	22.8902	26.9064	23.2925	24.9138	26.8433	24.7439	24.5625	22.6104	26.6705	21.3759	20.4792	17.8054	17.5079	26.4412	26.9635	18.5602	24.1696	25.1185	18.328	19.8989	25.2877	27.2155	20.2278	17.4136	18.0887	30.4058	19.7069	22.4312	23.8093	22.4737
18.6955	22.7783	20.4966	23.9259	21.9334	20.069	19.7532	19.8406	21.8639	15.9753	19.2721	19.0541	20.9408	29.5594	23.2727	20.2815	16.3385	22.6447	23.8094	20.9466	18.8757	25.614	19.8415	23.7057	22.0694	25.0168	19.5498	18.5521	19.6569	16.9894	16.9977	17.1595	17.5497	20.6965	23.8448	16.2972	21.8778	22.0061	17.0671	15.9519	22.621	24.4585	18.9616	16.8625	15.7844	24.0766	18.8503	17.1729	18.606	21.3544
20.1449	30.6286	21.5331	25.7043	24.2271	22.2432	22.3987	22.2408	24.7445	18.6909	22.0746	23.0904	26.0363	30.4717	25.1177	22.9161	18.0293	24.3202	25.9559	22.5025	20.5139	26.727	24.8515	27.1536	24.7902	28.151	22.0974	22.1574	23.1953	18.4634	19.6778	19.392	19.9999	24.4736	26.1926	19.6956	23.1642	24.5731	20.0843	18.6951	23.6567	25.5991	22.4445	18.7209	18.6494	25.1999	21.4432	20.4098	21.0867	22.389
19.8564	24.3697	21.4475	25.7585	23.6434	21.8305	21.8973	21.8725	23.3665	17.9603	21.5887	20.632	23.9077	30.1743	23.2704	20.5349	17.9273	23.0076	25.1835	22.3955	19.5814	26.6029	21.7793	27.5553	23.7691	28.6948	21.3929	20.5083	22.5249	17.2806	18.1736	18.5379	19.2334	23.6109	25.0725	20.7032	22.5716	25.093	20.2309	18.0424	22.4356	24.8558	21.6193	18.4827	18.2503	23.1801	21.204	19.7768	21.0809	23.2977
19.2418	22.5919	20.3925	22.474	22.1706	20.2471	20.5396	19.3123	21.9156	17.9583	21.1239	20.4566	20.8618	30.6875	23.3616	18.7838	17.1049	22.572	25.0248	20.5819	18.4958	26.4497	27.0177	24.8542	22.7346	26.8493	20.2359	21.3034	20.9638	16.7234	16.4734	17.1853	18.5531	22.6849	23.2866	17.1575	21.7318	22.975	18.786	17.9787	23.1478	25.0788	20.5742	17.0343	17.6509	23.6484	20.6151	18.686	19.2206	22.2824
[truncated: 154 more columns]
