# Supplementary material for: MicroRNA Expression in Formalin-fixed Paraffin-embedded Cancer Tissue: Identifying Reference MicroRNAs and Variability
Source: BMC Cancer. 2015 Dec 29;15:1024. doi: 10.1186/s12885-015-2030-2 (PMC4696166; doi:10.1186/s12885-015-2030-2)
Supplement: Additional file 3: — Dataset S2. MiRNA expression in pancreatic cancer samples. (Microsoft Excel spreadsheet) (XLSX 355 kb) [file 12885_2015_2030_MOESM3_ESM.xlsx]

## Sheet: PCadata
Ct.hsa.let.7a	Ct.hsa.let.7b	Ct.hsa.let.7c	Ct.hsa.let.7d	Ct.hsa.let.7e	Ct.hsa.let.7f	Ct.hsa.let.7g	Ct.hsa.miR.100	Ct.hsa.miR.101	Ct.hsa.miR.103	Ct.hsa.miR.106a	Ct.hsa.miR.106b	Ct.hsa.miR.10a	Ct.hsa.miR.10b	Ct.hsa.miR.124	Ct.hsa.miR.125a.3p	Ct.hsa.miR.125a.5p	Ct.hsa.miR.125b	Ct.hsa.miR.126	Ct.hsa.miR.127.3p	Ct.hsa.miR.128	Ct.hsa.miR.130a	Ct.hsa.miR.130b	Ct.hsa.miR.132	Ct.hsa.miR.133a	Ct.hsa.miR.133b	Ct.hsa.miR.134	Ct.hsa.miR.135a	Ct.hsa.miR.135b	Ct.hsa.miR.138	Ct.hsa.miR.139.5p	Ct.hsa.miR.140.3p	Ct.hsa.miR.140.5p	Ct.hsa.miR.141	Ct.hsa.miR.142.3p	Ct.hsa.miR.142.5p	Ct.hsa.miR.143	Ct.hsa.miR.145	Ct.hsa.miR.146a	Ct.hsa.miR.146b.3p	Ct.hsa.miR.146b.5p	Ct.hsa.miR.148a	Ct.hsa.miR.149	Ct.hsa.miR.150	Ct.hsa.miR.152	Ct.hsa.miR.15a	Ct.hsa.miR.16	Ct.hsa.miR.17	Ct.hsa.miR.181a	Ct.hsa.miR.181c
20.3386	17.9114	20.8573	20.3601	17.6134	22.6388	19.0293	18.884	23.5898	21.2085	17.7488	19.7373	19.5296	20.3381	25.5307	27.0218	21.9419	18.4573	16.6716	21.2672	25.0157	21.6709	23.6613	20.0949	23.7858	27.9947	23.392	23.7552	19.6005	25.099	22.9471	25.0801	19.6563	19.2267	18.6917	25.0688	18.4287	17.5699	18.02	26.286	17.3796	20.8222	23.1334	18.9248	20.5004	23.0944	17.7834	17.8275	20.8574	25.05
21.9728	19.0977	22.0484	21.2016	19.243	21.5986	20.2219	19.1443	23.619	22.3047	18.5096	20.4008	20.5693	23.0364	25.0815	27.5316	23.1201	19.0925	16.5503	22.0364	25.9735	22.6774	24.9024	20.92	21.2462	25.515	24.6453	26.2602	20.6048	26.6623	23.3267	25.1626	19.7846	19.9337	18.959	25.5818	17.6099	17.0885	15.7822	27.0926	18.71	22.2928	24.9379	18.8569	21.3364	22.8679	18.7146	18.6248	21.5846	26.9836
22.6124	19.0847	21.9865	21.6162	19.4536	24.6544	20.0975	18.9239	23.7939	22.4019	19.0627	20.802	21.02	23.9954	25.4812	27.6826	23.3271	19.02	17.0295	21.9706	26.242	22.3667	24.6533	20.5373	23.4281	28.0016	24.1665	24.5037	20.6471	25.4167	24.0843	25.6077	20.2388	20.5419	18.8796	25.1522	18.5737	18.0015	18.0564	26.4803	18.3007	22.2214	23.8666	17.9672	21.1045	23.9862	19.3193	19.079	20.9032	26.3887
22.1902	19.2229	21.5733	21.6609	19.3823	25.0162	20.757	18.9184	24.3358	22.8239	19.6453	21.1749	21.37	23.6517	25.5211	27.8616	23.5535	18.356	17.0745	21.4944	26.0155	22.6462	23.906	20.5485	22.6867	26.8305	24.0896	24.832	22.1709	25.8431	23.4565	26.3025	20.222	20.5252	19.6049	25.8407	18.8539	18.1705	19.7849	26.4447	18.1828	20.6993	24.9516	19.0911	21.6993	24.0762	20.2619	19.7133	22.1087	27.3039
22.4406	18.8982	22.1488	21.3288	19.3006	24.5247	20.4559	19.61	24.225	22.4511	19.3204	20.8005	21.1613	24.4434	26.2289	28.1076	23.5525	19.2935	17.557	21.8754	26.4177	22.6412	24.5886	20.6161	24.3593	28.9491	24.1895	24.5694	21.0269	26.4141	24.8489	26.5936	20.6837	20.3217	19.2753	25.1948	18.9119	18.6194	19.3727	26.0147	17.7075	21.1487	24.663	18.9198	21.2546	23.621	19.591	19.1101	21.6444	26.6341
23.1534	19.3578	22.4386	21.8955	19.7528	24.9673	19.9515	19.1616	24.0361	22.2922	18.4915	20.5517	21.0905	23.8106	24.8096	27.9277	23.3265	19.1779	17.0269	22.3384	26.1759	22.7278	24.6426	21.1749	21.8909	26.2167	24.4738	23.3017	21.0157	24.701	23.7054	25.2369	20.0976	21.0168	17.9119	24.4395	18.2535	17.774	17.57	26.427	17.7842	23.0674	25.2095	17.4687	21.3517	23.3105	19.1773	18.6296	22.0477	27.3492
22.5726	19.2807	22.8656	21.8137	19.1907	25.2939	20.5605	20.181	24.209	23.0586	18.7062	20.9616	22.0061	24.3664	24.8646	28.1399	23.761	19.6344	17.0597	22.3897	25.9533	23.104	23.6342	21.2529	25.2371	28.7908	24.9269	23.6877	21.1236	26.3781	24.4124	26.8482	20.8938	19.7625	19.6311	26.1286	19.7733	19.152	19.5224	26.7606	18.1653	20.4899	25.0042	19.9756	21.8758	24.2192	19.7543	18.8465	21.7511	27.2678
23.4417	20.3673	23.1283	22.7112	20.8527	26.5447	21.7673	19.8132	25.3799	23.608	20.1659	21.7825	21.29	23.8314	24.7946	28.078	23.3626	19.1699	17.9456	21.6567	25.9742	23.3312	24.72	21.8915	21.9861	25.873	24.2518	26.9961	21.7194	25.1437	24.0157	27.1176	21.0408	21.367	20.7333	27.4485	18.5931	18.0738	20.8686	27.4173	20.2175	21.4126	25.5508	20.8322	21.7286	24.3229	21.0039	20.1534	22.5213	27.6367
22.631	19.8518	23.2836	22.2817	20.1005	25.4996	21.0543	20.4961	25.139	23.9974	20.3727	21.8378	22.1584	25.2692	24.6867	28.631	24.5625	20.0179	18.3113	22.7928	26.4412	24.1595	23.0449	22.0981	23.6744	27.9315	25.5275	24.6969	22.2617	26.6275	24.5507	27.2019	21.7099	19.7055	20.1039	26.7271	19.9048	18.977	19.1404	28.0843	19.8246	19.2554	26.8068	19.835	22.6196	24.8362	20.1309	20.0341	22.8302	27.7161
22.8627	19.006	21.8315	21.4605	19.4258	24.8817	20.4218	19.3886	24.2261	22.4711	18.7621	20.9492	21.0594	24.1086	26.3968	27.3458	23.0295	19.3313	17.1083	22.1198	26.6014	22.4327	24.5822	20.7913	23.235	27.4485	24.1114	26.0949	20.9754	27.4803	24.1977	25.8947	20.5677	21.2994	19.8349	25.8291	18.4226	18.0324	19.2504	26.6251	18.3054	23.0838	24.9694	19.6189	21.2672	24.3635	19.2206	18.8447	21.7329	27.296
22.2837	19.318	22.2241	21.8288	19.6785	24.6397	20.6687	19.9775	24.6873	22.2589	18.8903	20.2898	21.079	23.4999	24.995	26.8113	22.9899	19.5172	17.5957	22.2697	26.2982	23.2786	24.5098	21.2522	22.7125	26.588	24.81	25.6478	19.8944	26.4429	24.9501	26.3969	20.5029	19.7464	19.0502	25.8523	18.4575	17.969	19.4909	27.0827	18.7946	22.8364	24.393	19.818	21.2359	23.7065	19.4588	18.9907	21.2222	26.9884
21.2117	18.1478	21.7735	21.4637	18.4127	23.9191	20.2986	19.1209	24.9226	22.6214	19.1261	21.1704	20.7777	22.749	24.5167	26.6985	22.1436	18.8021	16.508	21.1892	25.8237	23.2216	24.1642	20.2135	20.5802	25.0725	23.8029	25.0341	22.1041	24.9597	22.2386	25.8909	19.8874	20.1322	18.9846	26.1381	17.4972	16.9133	17.9894	26.6008	17.3538	21.3428	23.5574	19.8735	20.8881	23.7624	17.8183	19.1377	21.8084	27.906
21.5609	18.7913	22.1188	20.9244	18.8921	24.5672	20.2001	20.1656	24.4993	22.2673	18.4462	20.9536	21.075	23.7839	26.5462	28.4517	23.8746	19.6106	17.6032	22.5823	26.2187	22.507	24.2753	20.7795	24.5637	28.6633	24.5605	22.5513	20.1294	22.6977	23.9174	26.3613	20.7305	20.8799	19.1422	25.3354	19.0348	18.1336	19.3561	27.1581	18.3906	22.7212	24.6517	18.9676	21.7779	24.2238	18.3971	18.517	21.9847	27.4999
22.4782	18.7612	21.6085	21.8057	19.5669	24.9752	20.6176	19.5681	24.4173	22.7548	18.636	21.1162	22.0554	24.6408	28.0927	27.6776	24.0822	19.7395	16.9391	22.679	27.0185	22.6333	25.135	20.2312	23.0704	27.0226	24.4044	27.3159	22.5049	26.1095	23.7102	25.8084	20.5231	22.1534	19.6802	25.236	19.099	18.5839	19.2778	26.7035	17.9552	23.8052	24.6812	18.7041	21.952	23.8868	18.4558	18.5779	22.043	27.6556
21.7724	18.8578	22.2254	21.5838	18.6043	23.941	19.9076	20.3608	25.0674	22.8681	19.4634	21.1411	22.8031	25.1945	25.7205	27.8262	23.6937	19.6265	17.4369	22.0016	26.4216	23.1172	22.3475	20.7088	23.8435	27.8127	24.163	23.9725	22.7983	26.6594	23.3782	26.3271	21.3693	19.3315	20.0039	25.5914	19.9382	18.4622	20.6772	27.2639	18.6044	18.8851	25.5948	19.8625	22.1583	24.2664	19.5138	19.1902	22.2652	27.0962
21.5758	18.8488	22.4248	21.3827	18.8918	24.4575	20.0186	20.3731	24.4987	22.645	19.181	20.8763	22.5858	24.9252	25.0656	27.7124	24.1737	19.979	17.7684	21.8201	26.2236	23.1809	21.5555	20.4414	25.6586	29.5059	23.9135	24.2452	21.9007	26.2933	23.6802	26.9239	21.1396	18.8777	20.213	26.6481	20.3242	19.6362	20.5962	27.6144	19.0113	18.2838	25.1716	20.4566	22.2388	23.9561	19.3269	19.2328	22.4041	27.344
22.2398	19.4099	22.2464	22.018	19.8301	24.6696	20.5603	19.8253	24.9669	22.3681	18.0693	20.573	20.987	22.705	25.4077	27.0504	23.2739	19.939	16.3926	22.077	26.1722	23.8408	24.9923	20.4652	20.8932	25.3579	24.8869	25.3526	20.8843	26.8753	22.3757	25.7642	20.1241	19.8829	19.1645	25.7167	17.7703	16.8405	17.7874	27.4804	18.1054	21.9443	25.088	19.6598	21.7582	23.5037	18.3678	18.1569	21.9737	27.9969
22.3396	18.8541	22.9079	22.4773	19.2237	25.2481	20.9086	19.7799	25.1899	23.4442	19.4246	21.8094	20.8817	22.4925	24.588	27.0622	22.8447	19.6506	16.7767	22.0642	26.8281	23.7758	25.4397	21.171	23.2571	27.2479	23.9421	26.0082	20.7323	26.9028	24.4672	26.9708	20.3109	20.2255	19.2361	26.6102	19.1724	18.7431	18.0053	26.9521	17.5797	22.6014	25.107	19.7695	21.4832	24.6067	18.6597	19.6286	21.5852	27.9377
21.392	18.6772	21.5869	21.5087	19.2754	24.0687	19.8311	19.2913	23.5613	21.9468	18.6605	20.6561	21.2967	24.2684	25.27	26.9583	23.4334	19.2922	17.0927	20.0453	26.6636	22.2333	22.0868	20.2411	24.3057	28.741	23.0138	24.2828	20.2467	27.0882	23.3943	26.1214	20.4157	19.1055	19.639	25.8783	19.0586	18.5078	19.1074	26.6306	17.9073	19.986	25.0042	19.5916	21.3715	23.5951	18.4514	18.7144	21.4938	27.4097
22.5116	19.4462	22.5495	21.8341	19.6414	25.1431	21.102	20.0598	24.5097	23.1217	18.9092	21.077	21.4027	24.2374	26.3598	27.3655	23.3838	19.9439	17.2739	22.8873	26.0128	23.4762	25.1335	21.0705	24.3982	28.1901	25.5124	26.6584	20.9811	25.3999	24.2264	26.3254	20.9451	20.3904	19.1712	25.4918	19.5843	18.7716	19.6195	27.1436	18.6039	23.8746	23.059	18.679	22.1204	24.0069	19.6398	18.8986	21.8659	26.9747
21.6712	18.7501	21.6852	22.1219	19.57	24.7986	21.364	19.6303	24.9913	23.366	19.6646	22.2037	20.5972	23.1296	24.1832	27.767	23.0322	18.9029	17.2113	22.1718	25.6553	24.4194	25.9634	21.4838	21.8417	25.5529	24.9245	25.3222	22.1183	24.5932	23.6071	26.9607	20.6516	21.2083	19.322	27.1369	18.5021	17.3678	17.2796	27.7738	18.5175	22.7582	24.5034	19.5268	22.3799	24.8828	18.9941	19.7655	22.4572	28.3688
21.5695	19.0458	21.9298	21.7486	19.2913	24.6264	21.1914	19.3544	24.9834	22.9959	19.5421	22.2686	20.7619	23.8827	24.8533	28.574	23.5028	19.3362	17.1756	21.6974	25.9186	23.9523	25.552	21.4483	20.6348	24.5391	23.4963	25.7219	23.5551	25.9603	23.277	26.9711	20.2074	21.2061	19.5469	26.831	17.7047	16.9668	18.0538	28.1086	19.1998	21.7148	24.6836	20.1636	21.4992	24.2583	18.8486	19.6925	22.8291	28.8016
20.6792	17.8125	20.8345	21.149	18.0097	23.6729	19.888	19.1076	24.5097	22.6645	19.0223	21.7401	21.5823	23.006	26.6776	28.086	23.094	19.4709	16.6269	21.9471	26.0184	23.1474	23.081	20.9755	22.3382	26.4539	23.6866	24.8367	23.1981	25.2943	21.7997	25.1913	19.8921	19.4921	20.2368	26.7082	19.3953	18.177	19.1931	27.4424	17.9959	19.148	24.4419	19.873	21.2944	23.7884	17.4438	18.926	23.0038	28.4931
22.3135	18.6311	22.3954	21.6298	19.4192	24.6769	20.6114	20.0733	24.5385	22.8171	19.1735	21.1706	21.7082	24.7803	26.1688	28.519	24.2704	20.0102	17.8946	22.5532	26.7275	22.9088	23.3036	21.4317	25.3177	29.3354	24.6789	26.1072	21.5919	26.7143	24.3809	26.9562	21.3286	19.8185	20.1348	26.1694	19.8514	19.0586	19.9042	26.992	18.8417	19.5629	25.1757	20.0472	21.9267	23.8826	19.4637	19.2007	22.043	27.2619
23.8864	19.7831	22.9213	22.3534	20.592	25.5107	20.9477	19.763	24.8009	23.0105	19.1977	21.1463	21.4423	24.2141	26.8893	28.1366	23.7376	19.7313	17.3925	23.2609	27.1518	22.9984	25.3418	22.1466	22.5896	26.2763	25.1902	26.8192	20.8051	26.5897	24.5715	26.6314	20.8947	21.1111	19.2711	25.8624	18.6486	18.4233	19.2804	27.2704	19.4964	24.0282	25.8267	18.8321	21.8684	23.0519	20.5444	19.0989	21.6085	27.288
20.6839	18.1326	21.906	21.1119	18.1614	23.794	19.8465	20.8579	24.7837	22.717	18.8788	21.6067	22.6941	24.061	26.756	28.0448	23.7089	19.8207	17.5457	22.2563	25.5479	22.4452	21.9585	19.7722	24.1371	28.0335	24.3947	23.6275	22.5213	26.3869	22.8846	25.9366	20.6049	19.4339	19.8662	26.3492	20.0601	19.1602	20.3136	26.6305	17.869	18.9938	25.1276	19.5053	22.4466	23.8027	18.9993	18.8198	22.7574	27.5626
23.4815	20.877	25.0825	22.4696	20.4584	26.3893	21.779	20.9035	25.3177	23.0119	18.9141	20.0711	20.8736	23.8158	25.4735	28.5483	24.0869	20.6046	18.6676	22.9434	25.4414	22.1484	24.6451	21.923	26.3261	31.322	25.655	26.7696	20.5156	26.3033	26.594	27.4513	22.0563	19.9614	19.5871	26.2772	21.3128	20.9335	20.3967	27.5361	19.1329	22.353	24.7241	20.7259	21.9008	23.9791	20.1052	18.8362	22.0064	27.2411
22.8993	19.27	23.8408	22.4305	19.9458	24.9465	21.0981	21.2589	25.1752	24.0914	20.5513	21.6231	22.1811	25.0509	23.9632	28.7797	24.7068	20.4016	18.2074	22.6968	27.0487	24.3303	23.6868	22.9497	26.2089	30.0712	24.5385	25.2713	22.4252	27.7014	25.273	27.844	21.63	19.9926	21.2518	28.091	20.6914	20.3521	20.8485	28.0448	19.5299	19.9225	25.1809	21.7345	22.6584	24.8912	20.5153	20.517	22.9088	27.9886
22.69	19.7076	22.366	21.8346	19.77	24.9978	20.7441	19.8573	24.6833	22.7475	19.3267	21.2844	20.292	23.7351	24.9987	27.6541	23.5325	19.583	17.4903	23.3685	26.4225	23.5828	25.3644	22.2785	20.7055	24.9461	26.1249	26.0097	20.713	26.6841	23.729	26.9248	21.0414	21.1687	20.3907	27.2235	17.0613	16.758	19.7978	27.9809	19.9941	22.6991	25.0855	20.0483	22.2133	24.166	19.9597	19.3953	22.1238	27.4908
24.2651	20.1174	23.6504	22.8135	20.5771	25.5422	21.1686	20.4135	24.9718	23.5357	19.5564	21.6639	21.536	24.1526	23.2838	28.5096	23.0858	19.8913	17.5311	22.5722	27.8072	23.8486	26.2724	22.5808	21.2669	25.6575	25.0047	27.0245	21.2664	24.9557	24.4453	26.9354	20.9208	21.5598	20.4806	26.8388	17.9758	18.0775	18.6486	27.5721	19.0727	23.9689	25.105	20.1748	22.4146	24.7124	20.1101	19.5407	22.2553	28.2491
21.8304	19.2801	22.6709	21.9166	19.9985	23.94	20.7617	20.233	24.4191	22.948	19.2069	20.914	21.5621	24.4983	27.1404	27.3483	24.252	20.2593	17.7966	23.3332	27.5163	22.7776	25.8013	20.2927	22.877	26.6685	25.2401	25.1538	20.7638	26.5831	24.1087	26.4727	21.1226	21.0458	19.7954	25.5341	18.5391	18.1618	19.6017	26.6249	18.6932	23.7867	26.4306	19.3738	21.8864	24.2455	19.4256	19.3733	21.7958	27.3804
22.1034	18.802	22.628	21.8974	19.3319	24.3217	20.7035	20.3575	24.6711	23.0234	19.3404	21.2349	21.5076	24.2213	26.6364	28.1954	23.4129	19.7233	17.8981	22.0167	26.2844	23.2231	23.1212	20.9873	22.9793	27.1829	24.2543	25.6113	21.2463	26.5152	24.5546	27.1555	20.9173	19.2366	20.0971	26.2441	19.1071	18.6164	19.9293	27.5895	18.9127	19.6249	25.7016	19.995	21.8552	23.715	20.2183	19.3563	21.8544	26.8005
21.7363	19.4246	23.0625	21.6774	19.4982	24.4881	20.4721	20.9685	24.861	21.9313	17.2924	20.0144	19.6521	23.0904	26.4137	28.7599	25.0826	21.0283	17.4106	23.3812	25.8847	24.1154	24.2272	21.1602	23.325	27.6373	26.419	25.6932	21.6309	27.3806	23.5324	27.1088	21.1787	19.6371	19.0123	25.0724	19.4538	18.6188	17.9334	27.4048	18.8325	21.9871	27.1276	19.2252	22.7314	23.1581	18.6095	17.3891	22.2495	28.2287
22.0553	19.7518	23.5629	22.2961	19.6577	24.5932	20.7683	18.1272	24.7953	22.4486	18.1108	20.4839	21.1423	24.4475	25.1771	28.1986	23.7977	19.4489	17.8833	23.2684	26.7449	23.7096	24.3712	21.6612	24.2931	27.9671	25.3205	21.8928	20.877	25.253	24.5776	27.2545	21.1366	21.0563	18.842	25.2001	19.4209	19.0128	19.3836	27.0497	19.026	23.5503	27.1128	18.9528	22.1131	24.6111	19.4855	18.2168	21.7117	27.1108
25.2534	20.4587	23.5551	23.7778	21.9858	27.1613	22.1192	19.6269	25.6395	24.4934	20.8275	22.3222	22.534	24.913	24.8352	27.8756	23.3354	19.6074	17.568	21.7444	27.8627	24.1193	27.0369	21.6234	22.2983	26.1539	23.3515	28.769	22.8701	26.6312	25.4704	27.022	20.8214	22.307	19.9525	27.0533	19.0193	19.3998	20.1647	27.028	19.0487	24.2492	25.824	19.0843	21.8654	25.1189	21.5436	20.8276	22.4868	28.3863
20.355	17.1131	22.0136	20.7274	17.7032	19.8295	18.5136	21.0711	24.4023	22.823	18.0558	20.9476	23.0281	25.2086	27.9036	27.5315	23.0895	19.5824	17.2813	22.1347	25.9945	21.7205	20.6157	20.7576	24.5756	26.5106	23.0736	23.9003	22.7862	23.8771	22.177	25.7524	20.4902	17.7772	21.4258	27.007	21.2154	20.0943	19.3993	28.5227	19.4459	17.5954	25.1134	21.0438	21.9671	21.6109	17.6005	18.028	23.1221	27.5095
22.8994	19.7054	23.1113	22.8907	20.4875	25.6738	21.0786	19.5761	24.9872	23.3308	19.9326	21.0846	21.0742	23.1575	25.2554	27.6015	23.0197	19.5035	17.1059	22.0703	26.9745	24.201	25.5778	21.7467	21.6581	25.9072	24.4607	27.7588	22.3195	25.711	24.6029	26.4261	20.3583	21.8905	17.7712	25.0416	17.9911	17.9063	17.5558	25.988	18.1121	23.51	25.1121	16.9934	21.5504	24.3148	19.9429	19.9863	21.7863	28.0653
21.8702	19.8738	22.2034	21.9655	19.7986	24.0757	20.3266	19.6131	24.3442	22.4421	18.8669	20.4922	21.8906	23.0037	26.0493	27.8727	24.143	19.8845	16.7347	22.7266	26.4623	23.3003	25.154	20.8116	21.8734	26.1808	25.592	27.2574	21.4292	24.404	22.6127	24.7574	19.4468	23.6113	17.0957	23.378	18.1658	17.4052	17.1635	26.8062	18.4197	23.0394	25.6116	16.3482	21.6607	23.3831	18.2319	18.8754	22.1153	29.1673
23.8806	19.8998	23.633	22.4622	20.4567	25.6871	21.6072	20.2335	25.0346	23.5436	18.8562	21.3811	21.9775	24.2618	25.6312	27.7809	23.6232	20.372	17.5606	22.5952	27.1578	24.3749	26.0429	22.3423	25.2044	29.8631	24.7697	27.1361	20.7403	26.8219	25.5785	27.1631	21.1827	21.9631	20.0964	27.1162	19.8989	19.7726	19.8039	27.3886	19.1886	23.4629	25.9788	20.8342	22.3052	23.9884	19.9386	18.8165	22.6274	28.3974
22.3619	19.4661	22.5821	22.3717	19.7923	24.8734	21.2436	20.5687	24.9881	23.2109	19.7732	21.5476	22.5208	25.2305	25.9207	27.9691	24.4053	20.4765	17.8696	22.6062	27.1943	23.8402	23.5166	20.27	25.4666	29.6503	24.9578	23.5371	21.9141	26.0248	24.1102	26.7092	21.0868	19.7878	19.6114	26.0029	20.3221	19.5748	19.067	27.5506	19.2903	19.764	25.32	19.5167	22.269	24.1036	19.1103	19.7389	22.8489	27.9087
21.9928	19.1874	22.3006	22.3041	19.9497	24.9966	21.0667	19.8662	25.198	22.4737	19.7684	21.2775	21.831	24.0208	25.3675	28.1533	23.9212	20.0205	17.3094	21.7238	26.6373	23.4747	24.4807	20.4727	24.1701	28.3957	23.9968	26.2445	21.5946	26.6488	24.0079	26.6925	20.7334	20.3586	19.8742	26.0549	19.3904	18.9822	19.8422	26.9774	18.4984	21.5747	25.5261	19.3468	21.7099	24.0101	19.5101	19.7124	21.7326	27.635
21.9284	19.8799	22.2822	22.3792	19.1817	24.9127	21.2344	19.9387	25.5168	22.9108	19.1548	21.5005	20.9502	23.006	25.9505	27.0461	23.1189	19.7895	17.1536	22.2996	26.4237	23.743	25.4802	20.8144	22.0476	26.5958	25.1589	25.9545	21.5605	25.7135	23.512	26.545	20.8695	20.8337	19.4696	26.343	18.8528	17.7959	17.7092	26.973	18.0322	23.6243	24.7175	19.1955	21.8704	24.9739	18.6615	19.2421	22.1042	28.5634
24.5945	20.5438	23.6056	23.0171	20.9172	26.9979	21.766	19.9262	25.6266	23.9849	20.7804	21.9841	22.103	24.5141	24.9058	28.6983	24.8951	19.8301	18.0325	22.8147	27.0639	24.0319	26.7417	23.2938	24.7617	28.6716	25.3169	27.9914	23.6455	26.095	25.0802	26.755	21.1948	21.1329	20.2566	26.721	19.9843	19.1966	19.1903	28.1956	20.2802	22.7427	25.7631	19.4935	21.8689	25.4721	20.9053	20.5312	23.3751	28.1161
23.0583	19.7764	23.0882	22.4716	20.3046	25.9751	21.2529	21.1471	25.7237	23.4178	18.7732	21.9196	22.2371	24.9333	27.2266	27.4894	23.7173	21.3129	17.3387	23.4481	26.8865	24.5107	25.8435	21.2723	21.921	26.1895	24.9604	26.7543	21.6981	28.1208	23.2086	26.2345	20.8292	21.6711	21.2622	26.9844	18.335	18.0853	20.2613	27.4956	19.0967	24.1832	25.8638	20.192	22.3543	24.2905	19.7824	18.7742	22.9194	28.5967
21.7492	18.5483	21.7362	21.4265	19.108	26.0474	21.2701	21.0672	27.7528	23.776	20.3144	23.4546	22.2496	25.8706	26.1799	28.1231	23.7187	19.8595	19.5153	22.0109	27.0096	24.7599	26.0544	21.454	24.5119	28.9776	24.331	28.3422	23.7594	27.1837	23.5252	26.1853	23.0552	23.1129	23.4759	28.9341	21.5805	17.9577	20.1524	27.3621	19.8835	24.3815	24.3959	18.9723	23.7844	27.974	20.4177	20.3023	22.3795	27.757
22.778	19.9065	22.4653	22.3931	20.1003	25.1895	21.4203	20.4206	25.5587	23.5963	20.3443	21.748	22.5672	26.5386	25.7425	28.361	24.4743	20.601	19.2565	23.4423	27.2673	24.1125	25.5523	22.225	26.1964	29.7422	26.3253	26.3913	20.792	28.3978	25.9688	27.661	22.5139	21.887	21.3238	27.7745	20.2192	19.712	20.476	28.8048	20.7557	22.3679	26.3082	20.9378	22.9578	24.3401	21.0542	20.3869	22.5579	27.9288
22.9895	19.6025	23.0398	22.5864	20.2847	25.1547	21.0401	20.3238	24.9723	23.6831	20.0287	21.5796	22.4669	24.5565	25.2108	28.4083	24.2849	19.9682	18.1517	23.2831	27.0803	23.5035	23.4212	21.6411	25.1102	29.5004	25.513	25.5316	22.6526	27.288	24.6594	27.2226	21.5825	20.3283	20.1473	26.2652	19.8929	19.5518	19.6682	26.9619	18.6811	20.4587	25.8326	20.0591	22.2647	24.4764	20.2521	19.9926	22.5663	28.1792
22.2542	19.4788	22.1681	22.1888	19.8563	24.9511	20.9835	19.4741	24.9578	22.8773	19.4836	21.4137	21.3897	24.2187	26.6693	27.0327	23.7354	19.7482	18.0425	22.8037	27.0567	22.8909	25.4203	21.3054	21.9528	26.1805	24.6765	26.3821	21.3179	26.5404	24.7939	25.7611	19.9892	22.0015	19.5277	25.8942	18.1418	17.8095	17.851	26.5531	18.1045	23.1398	25.3463	19.2554	21.5178	24.3073	19.2299	19.5037	21.9243	27.8711
25.6487	20.5554	24.5217	24.1546	22.0778	27.8707	22.6492	20.8675	25.8928	24.7265	20.7618	22.2567	22.1266	24.9392	24.5917	28.3186	23.9955	20.352	18.3492	23.2217	27.8915	25.4013	26.5726	24.3353	23.2626	27.4304	25.6127	27.4184	21.567	28.3934	26.4328	28.7767	22.098	21.2965	21.2273	28.6605	19.6654	19.6609	20.8738	28.3009	20.6141	23.9677	26.4074	21.8027	22.8961	25.3805	22.4368	20.8477	22.6601	28.5605
23.6847	20.2738	23.1751	22.8567	21.1169	26.4922	21.666	20.7598	25.3977	23.5542	19.4753	21.6909	23.8145	25.5778	27.3976	28.847	24.7225	20.9564	17.5298	23.1341	27.839	23.7274	25.0951	21.1723	24.2777	28.4123	24.9334	26.617	23.1953	27.3926	24.5286	26.5078	21.3727	21.3453	20.2458	26.176	20.0215	19.9758	19.9955	27.2241	18.6945	22.8237	26.5043	18.5743	22.2875	23.7512	20.2874	19.5552	22.648	28.4823
22.8649	19.9924	23.4664	23.0703	20.0698	25.813	21.4376	20.7222	26.2427	23.8019	19.2229	22.0485	22.5089	24.5598	27.0066	28.5268	23.9735	21.006	17.5353	24.0934	28.1612	25.0849	26.4137	21.693	22.9492	27.2283	25.7058	26.6752	22.2332	24.6726	23.7898	27.153	21.5077	21.5129	20.4858	26.9018	19.8005	19.1707	19.3376	28.3157	18.7014	23.7832	26.268	20.2042	23.0573	24.9075	19.1889	19.2015	22.3682	28.9265
21.9178	19.3684	22.4661	21.9321	19.5638	24.6644	20.7378	20.7824	25.2455	22.6085	18.5924	20.5928	21.0071	24.0232	26.44	28.3327	24.6424	20.924	17.591	22.8772	26.321	23.8012	23.0201	20.9799	21.9643	25.3904	25.7494	24.5258	20.8821	27.6184	23.1173	27.0542	21.0359	19.7723	19.1628	25.4335	18.1967	17.4501	19.1364	27.3868	18.9358	20.4946	25.9137	19.1697	22.3377	23.8872	19.1837	18.5942	22.2248	27.7489
26.1501	22.0211	25.568	24.463	22.98	28.76	23.2534	20.9385	26.1448	25.1058	21.578	21.9369	22.6383	24.7144	23.8389	28.9109	24.3214	20.2277	18.6805	22.8941	26.9203	25.1112	26.1836	23.7549	22.4086	26.5723	25.3901	28.6304	24.0573	26.7907	25.932	27.9192	21.8327	22.1716	20.0568	27.3781	19.3433	19.1573	20.184	27.2854	19.928	23.1643	26.4463	20.1546	22.9745	25.4491	22.6374	21.6399	23.1925	28.6052
23.9665	20.0056	24.6938	23.1256	20.7116	26.0532	21.6116	21.4416	25.7254	24.1788	19.8311	21.7261	23.1827	25.2895	24.6534	28.1987	24.0461	21.2145	18.1143	22.771	27.4963	24.9352	23.2185	22.7728	25.7825	28.501	24.3704	26.7106	21.1762	27.1481	25.3279	28.2192	21.8099	19.8518	21.3434	28.1744	20.9858	20.9798	21.0929	28.0423	19.8957	20.592	26.5253	22.3792	22.7986	24.5337	20.8192	19.8551	22.3664	28.1658
22.4585	19.3638	22.7461	22.8746	20.3799	25.6465	21.6047	20.0685	25.2307	23.7686	19.8133	21.6032	21.8271	24.0087	25.0279	28.1212	24.2582	19.7086	17.4914	22.634	27.4133	24.2434	24.4788	22.0294	22.8242	27.0891	25.245	25.9814	21.8629	27.6431	24.4954	27.2275	21.0498	20.1424	20.0043	27.4286	18.7043	18.4811	19.8395	27.5422	19.2641	21.0685	25.8565	20.1631	21.9912	24.4484	20.3638	19.9483	22.2642	27.9471
24.8524	20.1864	24.5513	23.7103	21.8333	26.9749	22.325	21.7241	26.1077	24.8756	20.304	22.1635	19.8272	24.4112	24.5705	28.2596	24.4868	21.4289	18.5883	23.5986	26.7362	26.1702	24.8273	24.4624	22.6902	26.9623	25.4508	26.6763	22.22	27.5575	25.7739	28.6106	21.8366	20.1995	21.9101	29.1658	19.1445	19.1776	20.9511	28.9691	21.6017	21.1814	25.9381	22.2203	23.4247	25.0264	21.3517	20.4645	24.0153	28.6078
22.9075	19.9727	23.1284	22.2021	20.2958	25.6596	21.1055	20.9791	24.9651	23.2398	19.453	21.6464	22.9549	24.9447	25.8001	28.7182	24.4186	20.74	17.9244	23.5563	27.6624	23.3662	24.0422	21.1319	25.1093	30.0457	25.251	25.2213	22.7468	28.0419	25.2797	27.1643	21.5898	20.5397	20.1614	26.4058	19.8986	19.8024	20.4661	26.9644	18.9409	20.8962	25.8678	20.6001	22.4474	24.6167	20.6181	19.445	22.7768	27.9869
26.5192	20.9951	24.6237	24.2524	22.4147	28.0647	22.1649	20.6728	24.9765	24.8237	20.9305	22.3501	23.3894	24.1673	24.9454	28.7632	24.1623	20.6838	17.4786	23.6087	27.6602	24.9514	27.08	23.5928	24.1735	28.0855	25.6668	28.8968	24.1583	25.5797	25.9757	27.2482	20.8984	23.4192	18.9581	25.8609	20.1354	20.0066	18.8544	26.9656	19.3758	25.2024	26.9472	17.9979	23.0385	25.4691	21.3036	20.962	22.9602	28.5024
22.8296	19.6794	22.5511	22.8955	20.0864	25.5901	21.3343	21.2048	26.0359	23.4791	19.4771	22.128	22.6498	24.8215	28.2994	28.5225	24.2898	20.9949	17.3565	24.0677	27.9028	24.5766	26.0711	21.3925	22.8747	27.3172	25.7468	26.416	21.5078	27.2196	23.6541	27.092	21.3077	20.1908	20.4941	26.3607	19.6456	19.0162	18.9365	28.5963	18.7865	23.5011	26.4241	19.8538	22.9822	24.9465	19.167	19.4828	22.668	29.2711
23.5357	20.28	23.789	23.4923	20.9808	26.3584	22.247	21.4136	25.9513	23.9535	20.6082	21.7521	22.9735	25.1611	26.3389	27.9349	24.2194	20.6165	18.233	22.7518	27.7004	23.9554	23.9018	22.3518	22.9267	26.6148	25.4541	26.7106	23.0809	27.58	25.3995	27.6941	21.1841	20.2982	21.0107	27.6878	19.3082	19.0563	20.0305	27.7654	19.5036	21.1184	26.5525	21.4545	22.8803	24.5169	21.0859	20.4866	22.5348	27.9911
24.3281	20.037	23.6618	23.6762	20.7073	25.764	21.4996	21.3035	26.5868	23.6888	19.3635	22.2518	22.4168	24.2735	27.5893	28.2549	23.6018	21.739	17.4755	23.7042	27.3703	25.2183	25.4447	22.1369	22.3981	27.51	24.8665	26.9739	21.7037	26.7097	23.9979	24.0929	21.0733	21.0254	20.9747	27.0009	19.4856	19.1113	17.6233	28.7704	18.9993	22.0317	25.1687	18.5857	22.9703	24.9565	18.0421	19.4612	23.048	28.9752
22.0413	18.5087	21.3681	21.8373	19.1401	26.2787	21.8154	21.0963	27.8937	24.1863	20.7891	24.1017	22.7591	26.2166	27.1114	28.2811	23.8881	19.713	19.795	22.093	27.598	24.6978	25.9086	21.155	23.8813	28.1542	24.9292	29.6753	24.4895	27.0782	23.1386	26.5942	23.3195	23.4995	23.8391	28.8166	21.5891	17.7526	20.7465	27.1091	20.2048	24.0068	23.6425	19.3907	24.3791	28.4234	21.1055	20.8834	22.6171	28.1455
23.3404	20.9455	24.8761	23.4558	21.2217	26.5039	21.5606	21.7525	25.9956	24.0996	19.8576	21.9405	23.7673	24.8922	27.2183	28.4133	25.2463	22.375	18.0493	25.1314	27.8906	24.8592	27.4979	22.4222	24.7922	29.0961	26.2822	29.2104	23.4054	25.0494	25.0285	26.5776	21.5298	23.9295	19.1266	25.2359	20.7571	20.2571	18.7109	28.655	19.7978	25.16	27.8478	17.8277	23.3305	23.2219	19.8374	19.923	22.9176	28.6314
23.31	20.2071	23.4576	22.8137	20.6469	26.1479	22.0385	20.9935	25.5183	23.9159	20.4252	21.9066	22.2833	25.996	28.1822	27.8935	24.999	20.7036	19.4161	24.228	27.4748	23.8422	26.0299	21.7522	25.7464	27.8926	26.6526	27.5168	24.0968	26.5106	26.8187	27.8359	22.8819	22.2263	21.4683	27.7948	20.2653	20.0853	22.2577	28.4589	20.2602	23.3354	26.3619	21.4307	22.8801	25.427	21.0985	20.5202	22.6876	28.1497
22.6462	18.8847	21.9181	22.3636	19.7794	27.1753	22.1672	20.9867	28.2573	24.5826	21.3881	24.7528	23.4411	27.4573	25.7273	28.1866	24.2365	19.9659	19.9955	21.733	27.7567	25.4879	26.8425	21.7026	23.5177	27.9294	23.9778	28.635	27.0242	27.6888	24.1185	26.6079	23.5306	24.8585	23.4852	28.7316	21.779	18.0443	20.5807	27.261	20.6133	25.3679	24.6616	18.912	24.489	28.9963	21.6827	21.4981	22.735	28.5189
22.9057	19.4601	22.6579	23.1412	20.41	25.4492	21.7612	19.8765	25.2535	24.3661	20.5823	22.33	21.0826	23.9895	23.5849	27.6952	24.0355	19.3284	17.8009	22.8831	27.0104	24.1107	23.2893	22.5101	21.0592	25.3024	25.1192	25.427	22.9665	26.8728	24.0144	27.2938	20.804	19.4367	20.7005	28.0283	17.7796	17.5182	19.9058	28.3014	20.2132	19.7134	24.3067	20.498	20.9995	24.8437	20.67	20.5932	22.9956	28.2549
23.9871	19.7778	24.0391	23.3115	20.8166	26.43	22.4158	20.8808	25.4914	24.5721	21.5537	22.466	22.4007	25.0771	24.5619	28.7708	23.9818	20.4373	18.5695	22.5187	27.0555	25.1228	25.024	22.7333	26.571	30.8593	25.0706	25.9451	22.9706	27.6155	26.4347	28.1793	21.9687	20.2492	20.6161	27.7222	20.5012	20.1122	20.8637	27.6726	19.7634	21.1573	26.2802	21.7842	22.9547	25.6916	21.7061	21.4502	22.5283	28.0131
23.5389	19.7426	23.6793	23.7227	20.8063	26.3608	22.3844	21.3338	26.3157	24.8795	21.2955	22.6778	23.2287	25.583	25.3007	28.3681	25.0912	21.0719	18.4022	22.4805	28.87	25.4919	24.0477	22.5522	23.5113	27.3598	23.9805	26.581	23.6355	27.4677	25.6589	28.0663	21.5386	19.9507	21.4192	28.538	19.9526	19.9088	20.7271	28.072	19.8005	21.0479	26.6286	21.8009	22.8765	25.1058	21.173	21.3413	22.9896	28.5022
22.8516	19.6595	22.4391	22.4711	20.3333	25.2193	21.4094	20.3859	25.2329	22.9754	19.5943	21.1915	21.8596	24.3598	27.5462	28.7745	24.3544	20.3613	17.6488	22.8759	27.6086	23.616	25.2352	20.9141	21.9676	26.3667	25.6812	26.5981	21.3596	26.7666	23.8987	27.0508	20.8757	21.2042	19.1897	25.4753	18.651	18.3381	19.1235	27.9777	18.8159	22.7267	26.5249	19.0466	22.2728	23.7428	20.2447	19.7368	21.7615	27.7626
21.8037	19.1155	22.4081	22.3353	19.7412	24.7442	21.0112	20.9427	25.2173	23.0378	19.6875	21.5912	22.9248	25.1392	27.3993	28.6503	24.3814	20.7729	17.6134	22.8784	27.6588	23.1722	23.3287	20.9119	24.1883	28.4042	24.8261	25.3208	22.9867	26.8316	24.3704	27.0089	21.1455	19.8866	19.8457	25.8705	20.0087	19.4295	19.6605	27.38	18.8441	19.9375	26.2625	19.8508	22.7341	23.7235	19.8713	19.7015	22.4875	27.7902
24.1776	19.9318	23.0375	22.6327	20.5847	26.0772	21.0298	20.5978	25.2287	23.475	18.7177	21.4642	22.355	24.4684	26.9791	28.1816	23.6853	20.7506	17.0392	24.0408	27.8181	23.8561	26.2117	21.7913	21.3206	25.8311	26.2726	26.3196	22.6516	28.2452	23.1306	26.5003	21.5394	20.3372	20.8526	26.7996	18.0561	17.6693	19.0325	29.3816	19.616	23.396	25.8663	20.2259	22.4582	24.4127	19.7123	18.7742	22.029	27.9233
24.9676	20.9155	24.3946	23.2539	21.101	26.2796	21.7872	20.9809	25.6106	23.7288	19.372	21.384	22.0602	24.4549	25.2524	29.3769	24.6665	20.9742	18.101	23.6579	27.328	24.774	26.403	23.6644	22.2528	26.1706	26.1222	26.4789	21.9285	27.7581	24.8468	27.3625	21.575	20.873	20.7481	27.5661	18.9065	18.5678	19.6691	28.9125	20.7758	22.275	25.7692	20.8949	22.5476	24.6491	20.862	19.8336	23.4099	29.4615
24.2852	21.4413	24.0995	24.1397	21.8618	26.6117	23.0526	20.7939	26.1964	24.4097	21.2421	22.3961	21.6772	24.2905	25.4408	28.2986	24.3508	20.2863	18.2157	22.1742	27.0795	25.7453	25.7461	23.0439	22.9934	26.9903	25.3163	27.355	22.1112	28.4005	25.8773	28.8739	21.5543	20.8818	20.947	28.3989	18.9752	19.0065	19.8501	27.8681	20.0759	23.3189	27.0946	21.3809	22.8182	25.5242	21.8621	21.3492	23.2879	29.9202
24.2803	19.9247	24.0945	23.0143	21.2671	25.7181	21.9961	21.058	25.5908	24.635	20.942	22.1585	22.3768	25.6492	25.0906	28.4199	24.6513	20.4958	18.853	23.4878	27.0193	24.397	23.7735	22.3758	26.1982	30.29	26.4743	25.7465	22.8353	26.5521	25.6637	27.8093	22.171	19.9359	20.774	27.2375	21.2936	20.5188	20.4486	27.4142	19.6277	20.3855	27.4336	21.1723	23.0089	25.1866	20.9882	20.9163	22.8654	28.0064
24.7799	20.534	24.3595	23.5374	21.0952	26.6991	22.0794	20.642	26.0512	24.6265	20.6934	21.9277	22.0004	24.1134	23.9419	27.4068	22.6752	20.4548	17.8674	22.924	26.7493	26.631	26.5966	23.852	26.2532	31.0487	25.5311	27.6637	20.3995	27.9116	27.7909	28.4634	20.7197	24.0963	20.6042	28.6158	20.454	20.9946	19.1597	28.2851	20.4781	25.6033	24.8125	22.1386	23.264	24.7876	21.4202	20.6209	20.9795	27.115
25.0866	20.1745	24.8728	24.0616	21.1442	27.4834	22.6637	21.1529	26.2489	25.4645	21.6521	23.2617	22.522	25.3723	23.1986	27.5547	23.6901	20.3997	18.9102	23.0094	27.4058	26.479	26.7104	25.319	26.5669	30.4645	25.8361	25.3699	22.4052	24.7099	27.0822	29.3674	22.1413	20.769	20.8808	28.5438	20.8153	21.3111	20.3953	27.7542	20.318	23.3131	25.6436	21.5543	23.7971	25.5332	22.3022	21.5769	22.953	28.5791
24.3488	19.632	24.637	23.4488	21.0211	26.2	22.7134	22.2894	26.476	24.67	20.789	22.1429	23.2994	26.5622	27.1484	29.5353	24.9447	22.2024	18.6929	24.0753	28.0237	25.9123	25.4933	23.4627	24.0777	28.3907	26.1502	26.2902	20.2475	29.2705	26.5056	29.5289	22.5372	20.428	20.9409	27.9902	20.0277	20.3879	20.4927	29.1679	20.7715	22.7335	26.7167	22.0726	23.864	24.6664	21.2406	20.5937	23.2258	28.5926
21.9685	18.8289	22.064	22.0803	19.3093	26.7539	21.6062	21.611	28.2098	24.1347	20.4493	23.719	23.2021	26.174	26.2727	28.187	24.324	20.5018	19.2986	22.1717	27.3246	25.2464	25.8702	21.1283	22.1137	26.6128	24.7337	28.0542	24.7978	26.1252	22.5303	26.9035	23.4794	22.5827	23.9395	29.8046	21.1763	17.5094	21.2914	27.1462	19.9939	23.114	24.5018	19.4706	24.6918	27.7475	21.1887	20.6038	22.4093	28.2934
23.6368	19.8749	23.3382	22.6625	20.1929	25.9398	21.2477	20.5944	25.0956	24.2102	20.0318	21.9199	22.3348	24.978	24.2439	28.7479	24.3768	20.2347	18.017	23.6351	27.3318	24.2424	23.2654	23.3534	22.5611	27.0062	26.19	25.7735	23.1706	28.6253	24.6664	27.5406	21.8797	19.8809	20.5925	26.938	18.9578	18.8256	20.3562	28.1805	20.4037	20.2386	26.6695	20.1777	22.7572	24.4967	20.3234	19.9982	22.4347	27.9951
24.2986	20.5033	23.2041	24.1388	21.8508	27.2468	22.8814	20.0432	26.5771	24.4992	20.8987	22.6962	23.405	24.9075	27.1445	27.9671	24.3467	19.955	17.7331	22.3594	28.5247	24.2792	26.6165	22.2525	24.2051	28.3204	24.5155	29.1568	24.133	27.8034	24.7877	27.4436	21.1008	22.6877	20.3956	27.5583	20.3599	20.1648	18.8634	27.6088	19.6473	24.8189	26.5644	19.9119	22.9876	25.2824	21.1918	20.964	23.2254	29.3879
23.3204	20.5697	23.8171	22.7697	20.9263	26.321	21.6931	20.8402	25.9294	23.433	19.5017	21.7499	22.9937	25.186	28.0755	28.9683	24.2231	20.7661	17.4904	24.4346	27.4328	24.2938	26.7113	21.6023	21.9056	26.09	26.0092	21.5557	21.5836	29.0866	22.6622	26.1601	21.0677	28.1318	20.7913	26.4154	20.2986	19.7484	20.8169	28.176	19.4961	24.2065	25.5474	20.6213	23.4284	24.2367	18.9924	19.4765	22.6295	27.917
24.2668	19.9479	22.7584	23.6144	21.3495	27.2686	21.7881	20.232	25.9415	24.2332	19.5963	22.3954	21.4911	24.6375	24.8538	27.278	22.7467	19.3784	17.7012	22.7309	26.3364	25.3155	26.6136	22.6777	21.6561	26.6064	25.3034	27.1879	21.4366	26.1102	24.79	27.6536	21.3727	21.1145	20.1592	27.2491	18.9529	18.7371	18.4019	28.0965	18.8318	24.9042	25.3586	19.0247	23.4989	25.3427	20.1411	19.6201	22.973	27.9388
23.1883	20.0157	23.3898	23.287	20.4721	26.0245	21.9658	21.4777	26.6336	24.3722	20.5502	23.1889	23.5487	25.86	26.8892	28.8718	24.8088	21.5491	17.8974	23.1766	28.8033	24.9772	24.5788	22.0386	25.5791	29.9039	24.6364	28.3224	24.6437	28.2492	25.171	27.3749	21.909	21.2554	20.7075	27.0029	21.2462	20.6639	19.5547	29.3842	19.8304	21.5313	26.7714	19.9199	22.733	25.3262	19.3734	20.5001	24.0876	29.9932
25.4857	20.9977	24.4507	23.2233	22.0124	27.1301	22.4752	20.7646	25.7602	24.5672	20.5834	22.1217	22.3894	24.0065	23.2717	28.2661	23.5779	20.314	17.6832	23.6376	27.3125	25.4541	27.6847	22.9475	24.8943	28.8091	26.2571	28.1633	23.0808	25.5528	25.0746	27.6173	21.5183	24.92	19.1831	26.2814	20.4535	20.5803	19.089	26.5226	19.5128	25.3025	26.4321	18.4265	23.5559	25.2697	21.112	20.6094	22.7852	28.7341
22.8182	19.6647	23.0719	22.6473	20.3605	25.1978	21.2638	21.2434	25.7865	23.2185	19.3865	21.3303	22.6614	23.9735	25.1688	28.2916	24.4586	20.6765	17.5804	22.5669	27.4837	23.5295	22.9625	21.7884	22.1595	26.1664	25.0934	25.5771	21.8074	28.4874	23.9625	27.2286	21.556	19.9637	20.1965	26.3184	18.9813	18.4231	19.4598	28.1105	19.8994	20.5295	27.6082	19.9714	22.2271	24.5448	20.6409	19.5047	22.5035	28.6015
23.2126	20.6433	24.1051	23.1002	20.9689	26.1729	22.1221	22.1416	26.3269	23.2723	18.4939	20.604	21.229	24.6825	26.3106	27.3727	23.5696	21.9507	18.4131	23.9605	27.4875	24.5306	25.4592	22.7617	25.1155	29.3446	26.3123	26.9941	20.1029	30.1729	26.118	28.3207	22.1281	20.4959	21.5145	28.2822	20.0122	19.5501	19.1808	28.2533	19.735	23.1955	26.6907	21.9521	23.0514	24.7985	19.9909	18.6971	22.4817	28.1365
26.9776	21.4879	24.7892	25.3552	23.0783	30.6461	23.9701	20.9286	27.0659	25.5692	22.2143	23.1723	23.5944	25.7223	26.225	29.0472	24.0445	20.6682	18.88	22.3776	29.1371	25.3086	26.9065	24.4057	24.6128	28.7133	24.6586	29.1504	24.0178	27.3736	28.0416	28.7688	22.0716	23.3942	20.2481	27.9729	21.1333	21.4372	20.1768	28.2331	20.0866	25.9459	29.1091	19.5845	23.2629	26.0038	23.7059	22.2284	23.4284	30.0312
24.8536	20.4667	24.7166	23.9298	21.4886	27.3045	22.2268	21.7428	25.8453	24.4362	20.1548	22.2691	21.8125	24.3909	25.3204	28.321	24.568	21.3919	19.025	23.9681	27.3242	25.0822	25.524	23.4126	23.5098	27.2811	26.2626	27.3374	21.3988	28.2415	25.9913	28.0649	22.3082	20.1432	20.8694	27.6006	19.7037	19.298	20.7199	28.2536	20.4952	21.8296	27.1242	20.832	23.3537	24.5023	21.3086	20.2661	22.988	27.9809
26.5749	20.7993	25.334	25.024	22.4485	28.0952	23.6412	21.6907	26.1521	26.4338	22.8162	23.6802	23.1514	25.9052	22.9485	29.4071	24.5288	20.956	19.392	23.1703	28.6255	27.4199	25.1054	29.3199	23.9574	28.0471	25.5067	26.6816	23.3982	25.7416	27.0875	30.5218	22.5293	20.2415	22.3674	29.9686	20.2489	20.9936	22.0126	29.2188	21.6922	22.1454	26.9998	23.5607	24.1859	26.2469	23.6493	22.9391	22.8779	28.401
24.8692	20.9943	24.7233	24.1301	22.0865	27.6198	22.8488	21.1983	26.4518	25.0422	21.6464	22.959	21.5967	24.337	23.7912	29.6422	24.6964	20.9919	18.6043	23.784	27.3059	26.9381	27.7178	26.0379	23.9792	28.0774	26.7229	26.8928	20.6558	28.7991	27.8311	28.8909	22.2025	21.5639	20.5636	27.956	19.7942	20.0869	17.8595	28.5663	20.8727	25.9637	26.7891	21.3543	24.2297	25.9583	21.9784	21.6156	23.4174	28.9363
22.9326	19.9043	23.1178	22.7513	20.1479	25.5443	21.4231	21.9251	26.0034	24.1584	20.1439	22.3521	23.3323	25.2717	27.1959	28.6951	25.0132	21.4753	18.5955	23.8148	27.7823	24.2921	23.857	21.1842	25.8634	29.6362	24.813	24.6701	23.5524	29.296	25.0158	27.2116	22.0877	20.6612	21.965	27.5311	20.504	20.4335	20.8578	28.2043	19.7617	20.5357	25.9882	20.9087	22.5709	24.7425	20.7364	20.2595	23.0392	28.3852
23.6186	19.9073	23.0586	23.3113	20.9224	26.4533	22.0253	21.3757	26.2517	23.8256	19.9569	22.1135	23.0034	24.6032	28.0157	28.1206	24.8452	21.1452	18.9118	23.5373	29.671	24.2199	26.9379	21.8015	25.2826	29.2534	25.0829	27.8259	22.0173	27.7755	24.391	27.006	21.7341	22.3918	21.044	27.1006	20.4507	19.8573	19.7761	27.8423	20.0629	24.6756	26.5756	20.3197	22.9172	25.0783	20.8792	19.9922	23.2044	28.9784
22.0641	18.2456	21.9714	21.9336	18.7176	25.8123	20.5922	21.5451	27.4226	24.0933	21.2296	22.6866	23.2305	27.3664	26.4492	27.9948	24.2091	19.927	19.8181	22.6794	28.2721	24.9516	23.7792	21.8426	25.7671	30.3381	24.7401	28.0228	23.8269	26.3013	23.5614	26.5375	24.0938	21.3938	23.9958	28.7574	22.333	19.1192	21.0696	28.1915	20.5533	21.6347	25.8183	20.0316	23.7577	26.5021	20.8197	21.1485	22.2505	28.4363
21.6353	18.8577	22.1232	22.116	19.6124	26.9614	22.1207	21.0889	27.5423	24.2916	21.2711	24.3237	22.8075	24.728	26.5736	27.4574	23.5453	20.5832	20.0568	22.1203	28.3629	25.6592	27.0192	21.8562	22.5615	27.7731	24.8595	29.6378	23.7811	24.0115	23.1554	25.8422	22.8736	24.0752	24.0203	29.4969	21.5958	17.6821	21.3134	26.9484	20.595	25.2278	23.3306	18.9922	23.9731	27.2332	21.4542	21.0289	21.5784	28.3596
23.7069	20.3366	24.3966	23.9817	20.8245	26.5977	22.7483	20.9791	26.7071	24.9718	21.1713	22.518	21.1686	23.4084	23.3712	28.0475	23.6942	20.8035	17.9643	23.198	26.8098	27.1299	27.9683	24.2577	21.8441	25.9586	26.3419	29.4263	22.7563	26.1286	26.0127	28.4702	21.4064	21.3727	20.3606	28.603	18.4232	18.4881	18.8074	28.2283	19.9644	25.105	25.8909	21.3301	23.3602	26.2801	20.7376	21.3686	23.8176	29.7643
24.12	20.9275	24.5041	22.609	21.588	29.1018	22.5453	21.325	26.3957	24.5301	21.1576	22.533	22.1059	25.0867	27.5688	30.0104	24.8867	21.0845	19.2643	23.8128	27.5463	25.019	26.7868	23.3637	22.6569	26.565	26.7146	28.2994	22.9349	27.53	24.9615	28.0702	22.7664	22.846	20.6201	26.8751	18.9302	18.3967	20.6253	28.2938	20.9	24.463	28.2691	19.869	23.0692	26.3517	21.9263	21.2794	23.3889	29.4718
21.9699	19.6386	23.6996	23.0393	20.4075	25.6737	21.1983	22.1293	26.0372	24.1904	20.237	22.2804	23.5756	26.2858	27.8596	29.2135	24.7064	21.958	18.8766	23.4858	27.6058	24.4984	23.7645	21.9509	26.4915	30.4284	24.8844	26.2971	22.898	27.9591	25.7923	28.1437	22.6163	20.0004	21.4989	27.1331	21.5797	21.4272	21.4239	27.9974	19.5495	20.9655	27.0519	21.2498	23.2559	25.1145	20.7384	20.2295	22.5874	28.2111
24.2488	20.1153	24.9718	23.5292	21.3248	26.2189	21.3156	22.5375	26.2996	24.0676	19.1835	21.6211	22.2076	23.6294	25.9441	28.305	24.2305	22.2117	18.1463	23.766	27.0504	26.0356	25.0202	22.7607	22.8962	27.8075	24.7844	26.5837	21.167	26.9065	24.6288	24.6381	22.1358	19.892	21.4084	27.7311	19.8152	19.8533	18.8248	29.467	20.4412	21.1991	26.4289	19.141	24.0933	25.1281	18.4163	19.077	23.7426	30.1992
22.2142	19.9147	23.1495	21.618	20.2369	24.8941	21.68	22.0007	26.4878	23.1438	18.3395	21.4391	22.7983	25.8962	29.3552	28.6968	24.9529	22.0173	18.664	23.2388	27.935	24.1954	23.1167	22.0252	23.193	27.1457	25.6187	26.5104	22.1716	28.9261	24.3735	29.0824	22.4897	19.6561	21.4112	26.9459	19.6266	19.6758	20.2837	29.0234	20.4386	20.6976	27.8669	21.1556	23.5144	24.0516	20.72	18.3583	23.8606	29.0322
23.3813	19.7465	22.7453	23.2257	20.6622	27.4206	22.7055	21.9597	28.8168	25.5288	21.5645	24.4919	24.637	26.7511	25.894	28.0453	24.3219	21.1596	19.0465	21.5689	28.5899	26.4376	27.3889	21.62	24.0778	28.8319	23.9325	30.6226	25.53	24.7292	23.5153	26.7942	23.6575	24.3777	23.3302	29.6645	22.8381	19.3653	20.6421	27.9457	20.8685	25.7442	25.0151	19.0933	24.7801	28.1734	21.5776	21.4668	23.1349	29.1673
26.6562	21.8628	25.8773	24.8011	23.5846	26.9	23.7275	21.2246	26.6291	24.9964	21.9305	22.9965	23.423	26.8983	27.0071	29.9902	25.4157	20.9593	20.2319	23.0884	27.7269	25.0138	25.9436	23.4535	26.1396	30.6236	25.6703	29.161	22.5067	28.6256	27.5862	28.7659	22.9108	21.86	21.5664	27.8749	21.6754	20.8745	21.2465	28.2943	20.546	25.3485	27.2897	22.3798	23.0499	25.5222	23.3517	22.0556	23.3015	28.7069
23.7348	21.11	24.8022	23.5217	21.399	26.234	22.5305	21.8952	26.3238	23.6653	20.6088	21.8347	22.3167	24.2684	26.1837	28.7111	24.7464	21.5656	18.075	23.9107	27.1435	25.3464	26.4087	22.6239	22.0485	26.1902	26.3954	28.0063	21.412	26.7424	24.7712	28.359	21.8424	22.3689	20.3978	27.5386	18.6635	18.2922	20.0249	27.945	20.4326	23.9322	26.9469	21.0564	23.1205	24.6478	20.4423	20.625	22.9522	29.5614
24.9888	20.9592	25.2704	24.3888	22.3267	27.0684	23.0469	22.2298	26.2836	23.9345	21.2319	21.8254	21.5645	25.7405	24.5915	28.9883	24.5372	21.5378	19.3157	24.1034	27.8003	26.2047	25.1112	24.8595	23.6004	27.4199	26.2267	27.4569	20.6528	28.4168	26.9057	28.8416	22.4389	20.0038	20.9187	27.9097	20.3256	20.1648	19.5412	28.0423	19.6996	22.4082	29.064	20.254	24.0876	25.0693	21.6721	21.3087	22.4553	28.4565
24.2181	20.9243	23.8808	23.1283	21.6885	26.3281	21.9763	21.9093	26.4067	24.3383	19.9195	22.1871	22.9616	25.9724	28.4731	29.6381	24.7533	21.6954	18.1305	24.9735	28.7963	25.0137	27.2355	22.897	22.1422	26.5034	26.4917	28.1876	22.6748	28.365	24.2303	27.4664	21.9011	22.0715	21.2604	27.5857	18.8187	18.9735	21.0104	28.1546	19.6683	24.6919	25.9659	19.9042	23.4732	25.7031	21.4284	19.8638	23.9056	29.9645
24.0514	20.8697	25.0405	24.0207	21.7111	26.6184	22.7728	21.1305	26.4591	24.3629	21.4501	22.1378	21.3753	22.0526	24.5921	28.6899	23.7713	20.3735	18.3266	22.2359	27.3616	25.8435	26.5561	23.3316	22.5426	26.6119	25.3911	28.9683	21.4843	26.6947	26.7486	28.473	21.7937	21.0271	20.2574	27.7228	18.884	19.0515	19.5821	28.2759	20.8515	24.0272	27.2488	21.0581	22.7764	25.2782	21.5078	21.344	23.0604	28.9819
23.3366	19.7361	23.2103	23.1882	20.7684	25.8523	22.1079	20.79	25.7756	23.706	20.9618	22.0485	22.9645	25.5329	26.4361	28.3728	24.0862	20.176	18.4455	23.0399	27.9546	24.1884	24.9842	20.5543	25.528	30.1212	25.3623	24.6547	23.4629	27.4757	25.4441	28.242	21.7668	20.3231	20.745	27.462	20.6045	20.3429	20.9051	27.116	19.1414	21.9713	25.7785	21.7762	22.8674	24.7878	21.4324	20.999	22.6089	28.3341
25.8926	21.7689	24.7678	25.1045	23.0627	28.3664	23.9667	19.8745	26.2206	25.55	22.7751	23.0456	22.2013	25.075	23.3728	28.1562	23.6589	19.0975	19.1238	21.7949	26.9381	26.0694	26.3484	24.1206	25.438	29.4793	24.7496	27.0452	24.1999	26.5012	27.8492	28.8033	21.4493	21.4236	20.0241	28.2284	20.9463	21.1047	19.8591	26.803	19.3836	23.7208	25.4564	20.0776	22.984	22.7287	23.4306	22.7989	23.3711	29.6239
23.2782	19.8937	23.3615	22.8694	20.3392	25.8339	21.9602	21.7264	26.2746	23.8097	19.5918	22.5886	22.7825	25.4225	29.0534	29.3738	24.6886	21.5479	18.1354	24.6482	28.385	24.7306	26.751	21.6985	22.2992	26.9803	25.9724	27.9663	22.7267	27.2559	24.6374	27.6019	21.6272	21.4016	19.9916	26.3051	19.5412	19.0167	18.9491	28.9386	19.1107	23.9451	26.9044	19.9501	23.4067	24.9039	19.321	19.6323	23.5843	29.6198
24.3733	21.5625	24.1025	23.8946	21.5616	28.0325	22.8099	21.7432	29.2708	25.1055	21.0603	23.5909	21.6974	26.533	24.1245	28.6034	25.2628	21.5702	19.7687	22.7804	27.9595	27.8496	27.2193	23.9058	22.0987	26.6754	25.4401	31.3407	24.5125	28.3035	25.0226	28.2137	23.9574	23.1728	24.0455	30.5328	20.8526	18.1677	20.2771	28.1566	21.3776	23.9821	25.3388	20.1256	25.6015	27.046	22.6108	20.9116	23.5065	29.1342
22.8074	20.3416	24.0742	23.1807	20.3496	25.2924	21.9317	22.159	26.2734	24.0632	20.0168	22.1635	23.4368	25.8308	26.5148	29.0817	25.7454	21.848	18.4149	23.155	28.1063	24.7056	23.0187	21.7005	22.8974	27.0214	25.5978	25.3799	23.3736	27.7821	24.2876	27.8973	21.9876	19.9758	20.9291	27.443	19.4788	18.8499	18.6092	29.113	20.8446	19.4121	27.2921	21.3066	23.235	24.6761	19.7711	20.0488	23.9159	29.4497
23.1622	19.8107	23.9104	23.0797	20.2575	25.6593	21.8393	21.8934	26.4998	23.6515	18.6472	21.4081	21.4493	23.4319	26.1459	28.9194	24.5279	21.9315	17.9802	24.8289	28.1179	26.3075	26.2426	22.8034	22.403	26.9738	26.7134	27.6436	20.7786	27.7544	24.9555	27.7822	21.4853	20.0243	20.7787	27.7401	19.389	18.9936	18.131	29.4203	20.2411	23.5956	27.0999	20.3202	23.7389	24.2781	19.2022	18.7817	23.9146	28.5265
23.3091	20.0904	22.5264	23.0245	20.4062	27.672	22.8238	22.1267	28.8959	25.203	21.5821	24.7259	23.3168	29.1842	26.5693	28.8419	24.3941	20.9881	20.4619	22.362	28.1051	26.4244	27.1294	22.338	21.3089	25.9452	25.5274	30.0126	26.1952	27.4675	23.0897	27.5112	24.0834	24.0206	24.5581	29.5123	20.3873	16.9572	21.8227	29.4989	21.7909	24.6246	25.097	20.5345	25.4877	28.4427	21.6384	21.5579	23.938	29.6205
24.8863	20.9602	25.9952	23.4981	21.4639	26.463	21.9274	20.5818	26.3335	24.3613	19.3048	22.0447	23.297	26.9867	27.4477	29.8754	25.6049	22.3942	18.854	25.7575	29.0358	25.6213	26.4112	22.7942	23.6285	27.9593	27.5633	27.958	21.9497	28.4118	25.0407	28.1963	22.7794	20.8218	21.278	27.2981	20.1221	20.0311	20.7465	28.5476	19.5989	24.2395	28.9369	20.9309	24.1284	25.0592	20.4965	19.3464	23.551	28.8009
24.6331	20.8878	25.9778	23.9702	21.7008	26.9311	22.6564	23.6375	27.7738	24.8669	19.1207	22.4263	22.2742	25.5651	26.9944	27.9264	24.5584	23.4629	19.3931	25.825	28.8815	27.3136	25.9146	24.1275	24.8273	29.0757	27.0233	29.5829	23.1018	28.2735	26.1898	29.0234	22.6491	20.88	21.4097	28.3565	21.256	21.0752	18.8776	30.0703	20.6736	23.9221	28.5608	21.1379	24.7111	26.0275	21.0748	19.3729	24.5011	30.1551
23.9174	21.2001	23.8977	23.154	21.6396	26.5353	22.2943	20.9113	26.067	23.5439	20.2867	21.7568	22.45	24.5818	25.6493	28.0352	24.196	20.5583	18.1643	22.9629	27.6435	24.4093	25.9895	21.8751	24.1729	28.4474	25.8767	27.8625	21.7699	27.809	25.5743	27.3736	21.4761	22.6091	20.2001	27.1013	19.8657	19.5694	19.4218	27.7457	19.3263	24.4258	26.0201	20.272	22.6921	24.9284	20.4514	20.2802	22.9103	28.9945
24.0821	20.2186	24.25	23.49	20.953	26.3374	21.568	22.386	26.259	24.0098	20.0508	22.445	23.8887	25.4003	27.5293	29.1571	25.0749	22.5021	17.6413	26.0146	29.1132	25.3561	27.7138	22.1303	25.5744	29.7017	27.7551	28.4664	22.7198	25.9232	24.9777	26.4929	21.7832	22.777	18.6163	24.8182	21.3347	21.1791	18.2807	28.3382	18.7189	24.809	27.9891	17.5137	24.0608	24.988	19.2336	19.8902	23.8996	30.4629
23.3005	20.1943	24.6321	21.8405	20.9912	26.5927	21.4873	23.0091	26.4153	25.1358	20.1384	22.6498	25.2736	29.3274	26.4212	28.9576	25.6684	22.7355	19.0541	24.3332	30.1034	25.399	23.6255	23.5532	26.502	31.8818	25.0195	27.09	24.5912	29.5277	25.8932	28.2236	22.8135	20.0344	23.613	29.7594	22.8675	22.2697	22.953	29.6154	20.8588	20.0739	27.295	22.6087	23.4604	25.01	20.8375	20.009	23.6858	29.1992
24.5267	20.5735	24.9321	24.2975	21.5151	27.3723	22.4874	23.0473	27.122	25.2319	20.7988	23.2006	24.458	26.9806	26.4918	28.603	25.7085	22.7711	19.0243	24.2667	28.9816	25.8499	25.1126	22.9997	26.008	29.9597	25.5365	28.4738	23.4515	28.1203	25.6762	28.1308	22.4928	21.2898	20.9558	27.4489	21.9513	21.6496	20.6704	27.9766	20.681	21.7561	26.6104	18.9027	24.3711	26.1521	21.5838	20.9414	24.0315	29.9376
22.3532	19.3078	21.6346	22.0715	19.593	26.7111	21.6351	20.7349	27.5151	24.1591	20.8109	23.6136	23.0814	26.8236	25.9107	28.004	24.464	19.8513	19.5247	21.9472	27.479	25.0789	26.5675	21.2444	25.195	29.8086	24.8797	29.1981	24.6495	26.1785	23.2183	26.463	23.191	24.5219	21.5143	27.0293	22.0916	18.6678	20.0749	27.5368	20.4953	25.3136	24.1849	17.174	24.5835	28.1173	21.0572	20.806	22.223	28.0596
26.199	21.4427	24.7177	21.4693	22.4231	27.7506	22.5232	21.126	26.2468	24.9674	20.9657	23.1307	24.0173	25.705	25.2479	28.8063	24.5128	21.1955	18.0952	22.9869	28.7929	25.0307	27.3935	23.5062	24.526	28.7624	24.6246	30.4643	25.1917	27.4045	26.4355	27.2101	21.3743	26.0472	20.4915	27.4767	20.299	20.7214	20.8049	27.5959	19.7205	25.6344	27.9478	19.2564	23.0223	25.6621	22.0913	20.9999	23.7625	29.9807
23.6882	20.9105	24.7228	23.4049	21.1683	25.4549	22.0299	22.5445	26.3075	23.7372	18.758	21.2113	22.7234	25.8676	26.1313	30.0204	23.8665	22.6467	18.6542	24.7858	27.4074	25.2763	24.2143	23.2481	23.533	28.0998	26.704	27.6543	21.9728	28.1334	25.3704	28.3839	22.318	20.0573	20.4157	26.546	20.1646	19.7352	19.4025	29.8575	20.1255	21.0044	29.6736	20.7083	23.6852	24.1747	20.5716	18.9445	23.993	29.7126
23.7581	20.4866	23.4895	22.6102	20.7936	27.9141	22.2089	21.7345	28.8751	25.0013	20.7323	23.893	22.5641	26.1921	24.1814	28.7912	24.4094	20.6124	19.4905	22.4315	27.7076	26.4563	26.649	22.8398	21.4043	26.2025	25.5391	29.5957	24.1754	27.6473	23.5836	27.8013	23.8097	23.4423	23.6016	30.809	20.3998	17.484	20.6541	28.0615	21.3118	25.1255	24.9933	19.5645	25.2174	27.8303	22.0769	20.844	23.4143	29.1281
24.2972	20.2835	24.1911	23.5195	21.4114	26.8635	22.5586	21.4001	25.8598	25.3605	21.6838	23.3056	23.3666	26.3904	26.2866	29.5396	25.3759	20.6427	19.2482	23.0732	27.5939	24.9763	23.892	23.8419	25.3495	29.4568	26.0031	26.3116	23.3576	28.881	26.0508	29.1472	22.7708	20.0503	22.1195	29.1505	21.3769	20.7475	21.7218	28.9569	21.3996	20.1047	27.4451	21.8739	23.5957	25.6055	21.9209	21.6941	23.3557	28.8269
24.2147	20.4279	23.5649	24.2482	21.4694	26.6263	22.6892	20.3084	26.189	24.8263	21.8466	22.6541	21.6078	25.0694	23.7691	28.3422	24.0654	19.9036	18.6448	22.6853	27.7171	26.1333	25.2019	24.4091	22.8827	27.0592	25.2697	26.8021	22.3812	26.6879	26.2992	28.9476	22.137	20.8876	20.1979	27.9428	19.2166	19.5239	19.5886	28.0396	19.9793	21.8702	26.0012	20.2717	22.9408	25.6288	22.0398	22.0085	22.9351	28.984
23.3568	20.3799	23.884	23.4869	20.8541	26.1031	22.6749	22.0953	26.1622	24.1706	20.9361	22.5182	23.0142	26.4112	30.0632	29.918	25.5308	21.8853	19.4126	24.3226	28.5795	24.0315	24.9707	22.2314	22.5371	27.0756	26.8912	25.4225	23.6199	28.8702	25.2087	29.1454	22.6364	20.7117	21.3168	27.705	18.9397	18.9885	20.9094	28.6737	20.1927	22.6581	28.4357	21.9114	23.3491	24.2828	21.6177	20.8848	22.9556	29.0192
23.5195	20.0955	24.7046	23.74	20.8015	26.6055	22.3139	23.0469	27.5284	24.6058	19.7747	22.2014	22.6426	26.6011	27.2227	28.5275	24.3847	22.9578	18.7181	25.585	28.4744	25.8587	26.8781	23.4989	22.996	27.6271	27.1808	27.5838	21.5369	29.39	25.5575	28.1252	21.9262	20.2959	21.8069	28.7833	20.2258	19.9141	20.5142	30.9688	20.8686	24.7469	28.3696	22.1094	24.3874	25.4881	19.8347	19.6738	23.8233	29.6755
27.5377	22.9096	26.2897	25.9025	23.9448	30.1332	25.121	21.282	26.7478	26.2885	22.3733	23.0822	22.6965	24.4504	23.2732	30.1072	25.1785	20.3579	20.4117	23.878	26.9338	27.0157	28.7936	26.7099	24.6219	28.2681	27.4453	28.5596	22.8877	27.7021	28.4099	29.6465	22.9593	21.9816	21.6834	29.0161	20.7727	20.4723	21.3517	29.3681	22.4978	24.5984	27.2004	21.6073	24.5331	26.7661	23.8224	22.4689	24.2725	28.8514
24.9758	21.1271	25.0999	24.036	21.9776	28.009	23.0143	22.8287	26.6924	25.5026	21.2882	23.1483	23.53	26.7189	26.2071	30.0704	25.888	22.1649	19.2526	24.5996	29.0246	25.5638	24.9664	24.9706	23.1188	27.3121	26.721	28.4001	23.3426	30.0487	26.167	28.6305	22.6994	21.5559	22.2581	28.6395	19.4506	19.636	22.5086	29.8266	21.331	21.8662	28.203	21.7095	23.8902	25.8764	22.7616	21.2896	24.2911	29.585
26.848	22.0616	25.8387	25.4663	23.6904	30.0528	24.1049	22.0805	27.0901	26.2573	22.3242	23.452	24.131	26.0757	24.72	29.0979	25.1166	21.499	19.2123	25.3017	30.043	26.8451	30.3773	26.3301	26.2742	30.9473	27.7694	31.5595	24.3661	28.2219	27.4202	29.0097	22.5009	25.0601	20.0813	27.3064	21.2691	21.991	20.1836	28.0228	21.6226	26.4911	29.7157	19.4265	25.0932	26.5398	23.3693	22.2345	24.3467	29.9567
25.3714	20.846	24.3974	24.4816	22.2597	28.3027	22.656	22.1922	27.0031	25.7809	21.6033	23.6354	23.6274	27.8984	27.9943	28.9347	24.4697	21.889	19.5862	24.5056	29.0819	26.1881	27.6632	23.8726	24.2844	28.1884	25.9625	27.5093	23.4469	28.0563	27.1426	28.8189	22.5691	22.4291	22.4559	28.9102	20.3819	21.2325	22.4629	28.4229	20.2653	24.2957	26.7329	22.1658	24.0501	26.4039	22.6385	21.6065	23.8896	29.8984
24.2345	21.2093	25.3947	24.6388	22.3263	28.2936	25.0744	21.0138	26.5115	25.9795	22.3355	23.1532	21.5093	24.4101	23.5042	28.3568	23.6301	19.9619	19.0606	22.9005	27.2526	26.4786	27.4244	25.7171	23.6803	27.5863	25.9651	28.1806	21.7051	28.6454	27.947	30.3934	22.6486	21.8834	21.1316	28.9037	19.4601	19.9927	21.7832	27.9089	20.8516	25.8928	27.0636	22.9316	23.8157	26.8388	23.863	22.3735	22.982	28.6521
23.5795	20.3541	23.6282	22.9898	21.0578	27.2993	21.8397	22.2374	28.6849	24.508	18.2987	23.6259	21.9953	26.0696	26.2303	28.6617	24.3664	21.5342	19.3418	23.7819	27.8777	26.9967	26.9235	22.5357	21.6887	26.9252	26.2732	29.6458	22.9338	26.6822	23.2302	26.9802	23.5838	23.015	24.4046	30.3127	21.5076	18.2436	19.7595	28.4549	20.964	25.127	24.9078	18.8427	25.8328	26.8428	20.0922	18.3601	23.8161	29.2529
22.3694	19.5556	23.3398	22.5972	19.9937	26.4179	21.8109	22.1453	28.6674	24.6779	20.8012	24.0108	23.5944	27.1935	26.2596	28.3142	24.6531	21.1563	19.9859	22.5174	27.6808	25.8105	24.2055	22.2329	25.9857	30.6688	24.5995	28.3495	24.7015	26.6368	23.9775	27.4049	23.9333	22.4504	24.0074	29.98	23.3936	19.9117	20.8285	27.9828	20.2137	21.9936	24.5516	19.7143	24.9544	27.6223	20.773	20.9795	23.1051	28.6812
24.9834	21.3237	25.1914	25.0328	22.8258	27.8313	24.0932	21.9975	27.8986	26.0701	22.6307	23.8996	23.905	25.6184	24.6703	29.6517	25.4107	21.5746	20.1111	23.4167	28.8802	26.1102	25.5268	23.9267	26.9491	31.9389	25.4134	27.7586	24.8148	27.8442	27.1316	30.3353	23.4494	21.5027	22.8124	30.2109	21.9946	22.1266	21.64	28.288	20.8519	22.1242	26.3464	23.223	24.3948	26.9004	22.5102	22.6407	24.3858	30.433
24.4928	20.6203	24.388	23.7749	21.4261	26.9848	22.5221	22.8555	27.4064	24.9481	20.2248	21.3844	23.9672	27.2124	28.1426	29.2538	25.5676	22.6825	18.66	25.6884	29.7931	25.7944	27.8152	23.2119	24.4141	28.964	26.9479	29.347	23.3385	26.8664	26.1251	28.0512	22.424	22.9263	19.9854	26.6334	20.9951	21.1667	19.2107	29.8201	19.7166	25.877	28.565	18.8914	24.5735	25.2462	20.0107	20.2252	24.0809	30.4866
23.2113	20.3444	24.1384	23.563	20.7043	26.2916	21.9642	22.3265	26.6279	24.065	19.9598	22.7775	23.3065	25.3968	26.978	28.7003	25.1608	22.1945	18.2187	25.4795	28.757	25.9122	26.5798	22.5431	23.1033	27.752	27.452	28.966	24.3628	26.9299	25.0767	27.6745	21.7733	21.0978	20.4021	27.1686	20.1303	20.1834	19.5026	29.5154	20.2549	23.9627	26.3586	20.3889	23.5902	25.4111	19.4632	19.7648	24.6413	30.8338
23.5758	20.3922	24.2753	23.5832	20.5122	26.1155	22.2634	22.2567	26.6364	24.3466	20.4429	23.1224	24.0356	26.1933	27.7216	28.3684	24.5252	21.9607	18.683	24.2638	28.4593	25.305	26.723	22.2561	26.5985	31.4134	25.617	27.0607	23.2115	28.1216	25.4504	28.2914	22.3182	21.017	20.6555	27.0662	22.0644	21.3866	19.5665	28.4945	19.0958	22.8497	27.1274	20.3105	23.7906	25.4083	19.7558	20.5451	23.7051	29.9515
23.3966	19.8542	24.0886	23.3704	20.7139	26.0621	22.1604	22.7062	26.8055	24.3441	18.6555	22.3701	22.2039	26.1582	29.1328	29.1273	24.7647	22.5987	18.5148	25.5083	28.4613	25.8059	25.1438	22.5187	22.9488	27.4172	26.6716	27.8373	21.7238	27.7569	24.9463	27.8748	22.2431	20.9558	20.7841	27.0153	20.0337	19.5121	19.8212	29.262	20.3445	22.3866	27.1797	20.3033	23.8797	24.4967	19.1859	18.8609	23.3322	29.3236
23.4708	20.3229	23.5904	22.6397	20.9	27.3362	22.1313	22.8015	28.7053	24.8251	20.7418	23.9278	24.1944	27.8779	27.2067	28.2235	24.836	21.9076	19.2389	23.3473	27.9849	26.7485	26.9876	21.6854	22.0882	27.1238	24.9551	28.8292	25.3499	27.3217	23.294	26.5732	23.6439	22.8157	24.425	31.1818	21.8474	18.5045	21.3227	28.4148	20.221	24.4548	24.9724	19.2672	24.9789	28.2889	20.6793	20.6654	23.9476	29.2674
22.7323	19.3285	23.2164	22.2006	19.9475	26.9325	22.2645	21.7001	28.6495	24.3206	20.3889	23.8133	22.4612	25.9693	26.723	27.6948	23.8769	21.0617	20.2727	22.2273	27.7668	25.122	26.334	22.0257	23.8502	28.8395	25.0901	28.883	23.7236	25.4017	24.5749	27.6277	24.0799	23.7309	24.3963	29.8674	21.8669	18.4547	21.2588	27.3553	20.5789	25.4666	24.5543	20.6592	24.0298	28.594	21.0301	20.4195	22.4065	28.0639
23.7036	20.0336	24.6062	23.7049	20.8231	26.8967	22.2824	23.2844	27.5136	25.1174	20.7133	23.434	25.5179	28.112	27.0077	29.1618	25.6388	22.9865	18.9605	24.9531	29.564	25.7536	24.0257	21.9633	27.0852	NA	25.3741	27.1965	24.4584	29.2888	25.4047	28.4396	22.7501	20.5441	22.2609	28.5065	22.9891	22.754	21.508	29.6042	19.8472	20.7513	28.8004	22.1728	23.6176	25.9004	20.353	20.7947	24.3214	29.842
22.6444	19.3869	22.2028	22.4596	19.8701	26.9279	22.2261	21.4472	27.9179	24.7527	21.3477	24.2069	23.2737	26.8564	26.3489	28.6954	24.7034	20.6916	19.5376	22.3443	28.1327	25.3237	27.2291	22.274	23.9244	28.3126	24.7193	28.7004	24.7985	27.1038	23.2993	26.3324	22.9893	25.4075	22.1218	27.2944	21.9257	18.5049	21.3157	27.8668	21.2399	25.5916	24.859	17.5922	24.565	28.4062	21.6831	21.4182	23.4358	29.2239
22.6202	19.7269	23.9305	23.3711	20.2432	25.9634	22.3295	22.6143	26.9441	24.9721	20.8303	23.4043	23.3421	26.0078	27.0736	30.8053	26.3515	21.9378	19.0399	25.0811	28.4566	25.4433	24.4332	22.62	24.7902	28.6122	27.0496	27.4568	23.2051	28.5699	24.9996	28.4285	22.8571	21.1312	20.696	27.4985	21.4523	20.5112	19.5876	29.5122	20.5229	21.2174	27.4919	20.9579	24.1051	25.953	20.0394	20.9525	24.556	30.3255
26.2749	20.8314	25.0962	24.6642	22.6696	28.032	23.3825	21.9148	26.1251	26.5169	22.4805	23.8366	22.4553	25.4204	22.9471	29.5941	24.6103	21.1096	19.1912	23.9557	29.0181	27.0263	25.2277	27.208	23.7872	28.059	25.9096	27.1324	23.6681	29.2024	27.4469	30.5489	22.4986	20.5255	21.8287	29.5495	19.8161	20.8573	22.1016	29.4932	21.1974	21.8647	27.9169	22.7599	23.9632	26.0519	23.2551	22.5244	23.7735	29.4712
24.2911	19.7295	23.5451	23.6221	21.1757	26.2207	22.6353	22.2297	26.8221	24.6586	20.9162	22.859	24.2146	27.1502	31.9763	30.1531	26.0191	22.1222	19.0767	24.366	29.3901	24.4324	25.5048	21.9343	24.9496	29.3163	26.2056	28.4491	23.5817	30.9409	25.553	28.43	22.3266	21.1601	21.9006	27.6815	20.8636	20.9167	21.0275	29.0326	20.4517	22.1671	28.6993	21.6186	23.7141	25.1379	21.0802	20.9075	24.0955	29.0117
23.9846	20.1547	23.2649	24.3938	21.649	27.3375	23.1748	20.5096	26.1568	25.9777	22.0389	23.2759	20.8724	24.8297	23.6415	28.3616	24.4268	19.8077	18.8661	23.3708	27.7988	27.2723	27.8525	24.1923	23.9302	27.748	26.105	28.8008	21.9306	25.8566	27.2872	30.0175	22.3174	20.6346	20.1568	28.6076	19.8347	19.4801	19.1161	28.0038	20.0466	23.3624	26.028	21.1268	23.8786	26.1959	21.6849	21.9984	24.0341	30.0897
24.3808	20.8352	23.9953	23.8786	21.8154	28.1181	23.1308	22.5045	29.0857	25.9957	21.5933	24.3738	23.2355	28.3229	24.7467	29.1577	24.9777	21.6069	20.6556	23.393	28.3811	27.9876	28.2761	23.6508	23.2534	27.8123	26.3837	31.9275	25.7836	26.9152	25.3885	28.2008	24.7613	23.3301	23.6434	30.754	22.0408	19.2323	20.4736	29.1695	21.3526	25.3517	25.9128	19.4974	25.8675	28.593	22.6472	21.6014	23.9464	29.3872
25.4413	21.5486	26.4469	24.745	22.3727	27.3585	23.7491	24.2326	27.9427	25.8852	20.9511	23.9022	24.0716	27.0741	26.4288	30.0095	25.8899	23.9369	19.1614	26.9585	29.7494	27.9903	27.7315	24.9106	23.946	27.9533	28.0609	28.8399	24.6039	28.7271	26.7315	29.7789	23.0104	21.9614	22.2052	29.9267	20.9657	21.2547	20.0696	30.2538	21.2161	24.853	28.534	23.0234	25.3955	26.2482	21.5044	20.9033	25.8771	31.152
23.3018	20.5612	23.8545	23.4379	20.695	26.4079	22.3248	22.3449	27.0013	24.4339	20.8887	23.4065	23.9118	26.5441	27.2852	29.6837	25.8492	22.026	18.9442	24.6762	29.0219	25.3246	24.9931	22.6127	26.044	30.2965	25.4037	28.3855	24.1681	27.5484	25.9447	28.1587	22.5206	21.1652	20.9701	27.3007	21.6908	21.0621	19.7435	29.832	19.0436	21.5206	26.9342	19.8663	23.2843	25.8712	19.7826	20.7729	24.6724	29.9364
27.0299	21.0788	25.7761	25.6417	23.101	28.7065	24.6898	21.9023	26.4573	27.4654	23.9596	24.6246	22.9613	25.4083	22.1266	29.5138	24.6442	20.9621	19.6322	24.0046	27.891	28.9881	27.7311	30.2576	25.3339	30.0573	26.1431	28.2338	24.6151	30.1871	29.2066	31.4408	22.6466	21.4648	21.931	30.1158	20.8637	22.5737	21.8802	28.9764	21.6702	23.2909	27.4035	23.4681	25.2059	26.7436	24.294	23.8005	24.1306	30.3356
24.1828	20.1354	24.5279	24.9441	21.9965	27.2942	24.0114	21.5471	27.4102	26.7906	23.0469	24.3093	22.1757	25.5443	24.6087	28.7093	24.1168	20.6116	18.9727	23.9968	28.1453	29.1556	30.6423	26.4469	24.0587	27.8527	26.6138	28.2582	23.1002	27.9601	27.7531	30.368	22.2855	22.1712	21.7994	29.62	20.2015	20.9264	20.5486	29.6785	21.0144	25.1745	26.7976	22.9708	24.5396	26.69	22.6659	23.1635	24.1642	30.1967
24.2963	19.9032	25.0055	24.1992	21.4812	27.0498	23.2147	23.1639	27.3199	25.5614	21.9079	24.114	25.491	28.4225	25.8643	29.9165	25.4951	22.7705	19.9438	25.417	29.2968	26.758	24.5133	24.002	26.164	30.5658	26.6471	27.0385	24.3597	28.9346	26.9875	29.1399	22.4985	20.4882	22.8227	29.8604	22.5389	22.7293	21.6304	NA	20.9751	21.4791	27.3726	23.554	24.1845	26.4336	20.8261	21.8444	24.3643	30.1415
27.5425	22.5957	26.3715	26.7095	24.8147	29.9536	25.0093	22.3115	28.2228	26.3699	22.9562	23.5957	23.1372	25.5035	24.1065	29.531	25.1427	21.9287	20.4256	24.4029	27.6351	28.936	29.6168	28.4958	24.0962	28.5095	27.3049	30.1968	22.5367	27.8879	27.8319	30.7771	23.1833	21.9594	21.7298	29.1421	20.8413	20.8497	19.9682	28.938	21.572	25.3553	28.1196	21.243	25.6925	26.67	23.9403	23.2617	24.6345	30.9776
25.6509	21.1492	25.1283	24.9172	22.7979	27.9289	23.8755	22.9396	27.7992	25.2867	21.2117	23.4249	23.9317	27.3648	28.4736	29.294	25.9778	22.6651	19.964	24.822	30.6484	26.5421	28.5248	25.0761	24.3331	28.2235	26.8623	27.684	21.9404	30.8695	26.346	29.3661	23.1889	21.7265	22.7508	29.1785	20.7306	20.5936	22.0153	29.706	22.2748	26.2607	29.2309	22.9581	24.5178	26.1564	23.3488	21.3639	23.4302	29.3216
25.7842	21.0256	24.5818	24.8079	22.8464	27.7488	23.9795	22.6828	28.6779	25.2906	21.4703	23.1659	24.5091	28.3535	27.8849	26.5877	24.5804	22.2925	20.0315	24.2406	29.7553	26.3223	28.026	22.241	25.8444	31.1481	26.0415	28.6557	22.6809	29.3595	26.1899	28.572	23.4533	23.1519	22.6707	28.8678	21.8151	21.1095	20.6789	28.5682	20.2798	27.2445	27.4401	21.4635	24.3579	27.138	22.4592	21.6951	24.8063	30.5211
25.0452	20.8506	24.5974	24.5657	22.0319	27.17	23.1661	22.4275	27.8775	25.6366	22.5996	23.3995	24.9664	28.0412	27.9618	29.9547	26.42	22.1244	20.1258	24.2008	30.5838	25.0331	24.6901	23.6021	26.4689	31.8866	26.2959	28.5673	25.7229	29.7661	26.4567	29.3236	23.776	22.0212	22.5284	28.5009	22.0085	21.9708	21.5623	29.6962	21.0329	22.7184	28.3865	20.7202	23.8962	26.717	22.3138	22.5756	24.1622	30.1221
24.1181	20.5355	25.1586	23.9407	20.8606	26.5362	22.3033	23.453	26.9911	25.1915	20.6462	23.5402	25.4109	28.2264	26.2648	30.0066	26.2617	22.97	19.2668	25.6344	29.2671	25.8249	24.121	23.0252	27.6052	NA	27.2245	26.8955	25.0796	29.1737	25.6808	29.4258	23.4619	20.8666	22.9292	29.1851	23.0555	22.9484	22.0575	30.8403	20.9462	20.864	27.8062	22.5253	24.3536	25.8476	20.3525	20.7693	24.5279	30.2117
27.6763	21.9538	26.6008	26.3687	24.8512	30.4585	25.4217	22.2697	27.0109	26.9994	21.6446	24.0741	22.7103	25.2771	22.1157	29.8354	24.9879	20.8707	20.4036	23.9933	26.5934	28.6011	28.3153	NA	24.3742	28.2654	26.9668	30.6363	23.3666	28.3419	29.2687	30.5573	22.6559	21.9709	22.2275	30.0189	20.9896	21.2845	22.2455	30.1166	22.5865	25.6639	30.2925	22.7037	25.5732	26.365	24.5824	21.622	24.8194	30.3834
26.3971	21.8293	25.7941	25.3088	23.2501	28.1538	24.1845	22.1223	27.0171	25.8722	21.5888	23.1573	23.2754	25.2643	23.941	28.9777	24.8513	21.5611	19.2424	23.6019	27.088	27.0114	27.8714	27.3189	24.704	27.9576	26.2376	29.7821	22.7717	28.748	27.5318	29.9953	22.3711	22.2507	20.7304	28.132	20.7006	21.1906	20.0075	27.2955	20.1319	25.3038	30.8922	22.2544	23.7775	25.6556	23.2404	21.6061	24.3736	30.3206
24.6535	20.5225	24.9378	24.7256	22.2106	27.0563	23.4647	22.7887	27.071	25.9622	22.0547	23.6769	25.4263	28.9987	26.944	29.9774	25.9777	22.5352	20.1455	25.5275	30.6945	25.8142	24.6184	23.8509	26.8122	31.1459	27.0192	27.7774	25.0785	29.9168	26.4108	29.413	23.3452	21.4474	22.6167	29.0912	22.7376	22.5106	22.4211	28.8324	21.8351	21.9522	29.2186	21.9472	24.2568	26.3213	22.779	22.154	24.6863	30.6736
28.7485	23.3244	28.3771	26.4404	25.2809	30.5621	25.9291	24.6671	30.359	27.4124	23.6111	24.5931	25.3543	30.2924	24.5471	30.3655	26.5718	24.8557	22.4121	26.1341	30.8681	29.9904	31.3674	30.5942	27.9004	NA	27.9576	30.727	23.3187	31.2406	30.5679	31.5462	25.4875	24.0758	24.3027	31.7995	23.3331	23.8859	23.4615	29.9598	23.7749	27.1615	27.4414	24.5522	26.5373	28.0906	25.4426	24.0217	26.1384	NA
25.6155	21.4899	25.5086	25.1133	23.2067	27.939	23.6427	22.6725	27.2639	25.309	20.8842	22.8685	22.6868	26.3943	27.297	30.5324	26.1307	22.7389	19.3546	24.3427	27.7298	26.6185	26.7819	24.4827	23.8162	28.3406	26.8878	30.6646	24.5959	27.6908	26.4201	29.5487	22.2876	21.0531	20.9673	27.974	20.6048	20.2706	19.9573	28.424	20.6515	23.9104	28.2538	20.9285	24.664	25.3348	22.3627	20.9534	24.3049	29.5962
25.9205	21.9954	25.7711	25.1566	23.304	28.1455	23.3227	23.298	26.9721	25.8871	20.6294	22.1949	23.1129	27.4235	28.1118	30.2912	25.9549	23.4136	19.6666	25.8119	29.7077	27.0947	27.1659	25.2884	24.529	28.8293	27.8488	28.8674	21.2819	27.882	27.1453	28.5105	23.0559	20.8402	22.8433	29.3661	21.0358	21.0838	20.6733	29.9966	21.7198	25.2957	30.3358	21.9766	25.0178	26.0293	22.2287	20.7848	25.3875	30.8841
28.1854	22.1758	26.656	26.1171	24.6587	29.9942	24.2686	21.3492	26.7642	26.9646	21.8912	23.8283	24.6963	25.145	22.8639	29.1231	24.462	21.1808	19.2173	23.9141	27.1972	27.3963	28.3966	26.176	26.8656	30.9681	26.0587	NA	27.7797	24.5898	28.0965	28.8353	22.0386	26.4009	19.5515	26.9793	22.8122	23.1593	19.6273	27.3727	19.9696	27.3345	27.5413	18.9674	25.2214	26.1514	22.9496	21.9103	24.0056	29.5651
27.8663	21.0465	26.1227	26.3882	23.8295	29.4719	25.3951	20.7093	27.6455	28.24	24.79	24.9994	23.5593	27.0418	22.6994	29.8665	24.3941	21.0822	20.8922	23.9655	29.6113	29.9704	27.5722	NA	27.8257	NA	25.9805	30.2333	23.9352	29.983	30.7954	NA	24.1323	21.3724	22.6472	31.2646	22.5352	23.9742	22.0439	28.7345	21.5646	23.1067	29.2401	24.5526	25.7261	27.3328	25.2675	24.9231	23.6187	30.2302
24.9108	21.1397	24.8074	24.4818	22.6752	27.7326	23.051	23.2339	27.6834	25.7717	21.8671	23.6873	26.1253	29.1309	28.2759	30.1839	26.8585	23.2678	20.3161	25.9658	31.5473	26.1962	24.874	24.4095	27.8253	NA	27.6856	27.9838	25.8124	NA	26.4425	29.4361	24.0607	21.9079	23.5826	29.6025	23.0763	23.4465	23.2406	28.8061	21.0337	22.2452	29.1165	22.2658	24.6412	26.7024	23.3357	21.782	24.8871	30.5625
25.5347	21.4585	24.307	24.4079	22.3971	27.3695	23.0915	22.2348	26.7051	24.7444	20.373	23.1737	24.7372	29.1724	30.9698	30.3266	26.6354	22.1484	19.7348	25.8055	30.6265	25.22	27.0249	23.2678	26.0941	31.3593	27.6872	29.1529	22.7484	29.3221	26.1928	27.9814	22.8555	22.5065	21.3549	27.4193	21.9292	21.6104	20.6583	28.9883	19.7502	25.5149	28.4905	20.0278	24.4399	25.8534	21.4831	20.4024	24.6127	29.8744
28.7269	21.8466	26.3567	27.2235	24.8862	30.4475	26.3346	21.8239	27.285	28.8988	25.3837	25.6936	22.9487	26.1869	21.5632	28.8528	24.1886	NA	20.7334	23.3671	29.4551	29.5696	29.4385	NA	24.5746	28.9879	25.8454	29.6818	24.1878	28.1278	30.1483	NA	23.622	22.0595	23.3768	31.6993	20.4645	21.8974	23.4579	28.6202	22.3954	24.124	28.0665	24.9599	25.7954	28.5996	26.6414	25.2189	24.2006	29.868
26.807	21.9314	26.155	25.8779	23.7981	29.3675	24.417	24.3465	28.1875	26.815	22.7851	24.4288	24.5822	27.1839	25.6309	29.1619	25.1243	23.5766	19.9071	26.0451	29.7404	31.0365	30.9034	26.6658	25.1516	28.9812	27.9356	29.7067	23.642	29.7312	28.1891	30.8702	23.46	22.9483	21.5826	29.689	21.7289	22.5648	20.7159	30.9849	21.5586	26.4244	29.748	22.8349	25.8325	27.3116	22.8355	22.6515	25.1535	NA
30.0829	22.6751	26.6163	26.849	25.7244	NA	25.6879	23.7564	28.9704	27.4038	22.6531	24.8931	24.5557	27.5094	24.408	29.7666	25.8703	23.0446	20.2262	25.148	29.471	28.083	30.5377	26.0064	24.3144	28.6858	28.2783	29.6499	23.9733	31.1132	26.8122	29.3429	23.6274	25.4906	25.1441	30.1644	20.8449	21.6611	23.1474	30.2075	22.4404	26.0024	31.0693	24.0603	25.7326	27.5332	23.2245	22.4931	24.6783	30.789
27.5738	21.1037	26.4679	26.2461	23.8517	29.2215	25.1014	23.9349	28.477	27.3269	23.5053	24.8502	24.0457	26.5292	24.9149	28.8015	24.4233	22.9325	19.8633	24.4962	29.9618	30.1959	28.5104	25.3813	25.7007	29.9989	26.4957	29.1946	23.6563	29.9158	28.8825	30.4478	23.0816	22.048	21.9688	30.3075	21.7967	22.6858	21.8581	30.1763	20.9854	24.8636	28.2275	24.1571	25.3316	27.0058	22.9321	23.6748	24.8353	30.8926
27.6823	22.2783	26.4495	26.1672	23.9682	29.447	25.8658	22.9959	28.1227	27.5236	23.338	24.4582	23.918	27.2846	28.2032	30.3592	25.5175	22.5136	20.5849	25.0353	31.0178	28.5644	29.5063	29.4698	25.2337	29.021	26.8905	30.5054	24.393	29.7197	28.6531	30.3749	23.706	23.9559	22.548	30.021	21.3315	22.3026	21.8225	29.7583	22.2184	26.2838	28.7643	21.7646	25.3258	28.3226	25.2879	23.31	25.3113	31.1256
28.4874	22.2863	26.0504	27.5922	25.7527	31.2323	26.0906	22.0865	28.0047	28.1947	24.3136	25.3557	23.6209	26.4266	24.5338	30.0513	24.4869	21.1794	19.9908	24.1353	29.3466	29.0531	30.7373	NA	24.0255	28.7529	26.9426	30.2778	24.8676	29.9532	29.8694	31.4168	23.0071	23.4269	22.6511	31.2271	20.8713	22.3113	21.1513	28.6985	21.5495	27.4468	28.923	23.1854	25.9629	28.0098	25.9131	24.3736	25.3632	30.9548
25.8674	21.6288	26.6617	25.895	23.709	29.1925	24.4956	24.0712	28.314	26.8381	21.9786	24.0978	24.8086	29.6144	24.088	29.6029	25.9234	22.9808	21.4094	25.8194	NA	28.0583	27.2994	25.8096	26.9047	29.9703	27.9768	28.9639	25.8491	29.8703	27.54	30.546	24.2182	22.3551	22.6117	29.6634	23.1578	23.3459	21.7447	29.9511	22.7487	23.5686	NA	22.3992	25.678	27.466	23.9491	22.0956	24.5427	30.7461
NA	25.3643	29.6615	29.8573	29.325	NA	28.8985	23.3111	29.7143	29.9514	25.9872	26.2029	25.0019	28.0666	22.1661	29.7672	24.9057	21.976	22.5068	23.81	27.4833	NA	NA	NA	25.5723	30.0808	28.302	NA	26.7499	29.9239	NA	NA	24.735	24.5792	24.1098	NA	22.8951	22.5948	23.0422	30.0168	23.6508	28.4587	30.8516	24.8041	27.4055	30.2292	27.458	25.7613	26.8969	30.7818
NA	22.9688	28.2184	28.6544	27.2351	30.8989	27.4298	21.7186	27.9495	29.8012	25.0873	25.7357	24.9628	26.9791	22.4459	29.5581	23.9601	21.2812	21.9448	24.0189	28.3086	31.4904	NA	NA	27.3225	NA	26.8157	31.1763	24.407	31.0408	NA	NA	24.3289	23.9584	23.5039	31.5214	22.9017	24.1746	22.6262	28.9255	23.1945	27.6796	28.7934	25.765	25.9741	28.8341	27.8625	25.3588	25.6095	31.5769
28.3037	22.3094	26.9711	27.2334	26.6401	30.3011	26.5633	23.0976	28.2466	28.5865	25.6463	25.8468	25.4316	30.2305	23.1852	31.564	25.8285	21.7605	22.1007	24.0761	29.3296	28.7164	26.0754	NA	27.6147	NA	26.3605	30.0235	26.1945	30.6384	NA	NA	24.4301	21.6471	24.1372	31.5719	23.7861	24.479	24.5638	28.9314	23.3989	23.4185	28.9346	25.9874	25.7772	28.9945	26.4282	25.9623	24.9295	31.3938
23.5052	19.5001	23.0871	23.1308	20.8034	26.4415	21.3274	21.5395	25.3476	23.7756	19.0075	21.256	21.9177	25.5469	25.7681	27.133	23.3173	21.0173	17.7139	23.4721	27.7055	24.1496	24.904	21.2204	23.134	27.5787	24.9495	25.2929	21.8501	27.6305	24.7395	26.9259	21.3869	20.0327	21.2107	27.9434	19.693	19.7641	20.7524	27.4123	19.0812	22.1652	25.8676	20.3542	22.6902	24.2607	20.1604	19.0747	23.0652	29.1787
24.0425	20.2	22.8222	23.2974	21.2215	27.1657	22.2154	20.9228	26.3757	24.2881	20.2614	22.4694	22.7327	24.8681	28.4517	28.1441	23.9477	21.3342	17.5359	22.9865	29.2375	24.2842	26.1209	21.5805	23.9501	28.3909	24.7868	28.2123	23.4749	26.4728	24.604	27.0567	21.6259	23.0662	21.8902	27.8771	20.3317	20.5182	20.8961	28.0998	19.6298	24.7163	25.8814	19.6562	22.2609	25.1856	20.6414	20.3121	23.229	28.9796
23.324	19.9603	23.0091	22.972	21.2331	25.9584	21.6122	20.7384	25.4972	23.8456	19.8892	21.5937	22.963	26.0142	26.3681	28.4027	24.0071	20.7323	18.0909	23.3566	28.7229	23.5128	25.1203	21.0224	24.7131	28.6614	25.447	26.9639	22.5904	26.3297	24.978	26.729	21.6199	21.3503	19.5237	26.3416	20.1354	20.1836	19.6588	27.1088	18.5871	22.7792	26.5214	17.7261	22.3801	25.3127	20.5544	19.9272	22.8071	28.7587
23.3397	19.9737	22.611	22.6259	20.5969	26.0583	21.2665	20.7512	25.2704	23.9261	19.5171	22.1447	22.9943	24.1618	27.4061	27.9078	24.7957	20.9516	17.1373	24.6326	27.46	23.919	26.8457	21.1511	22.5522	27.0359	26.0736	26.286	24.3581	26.2254	22.9743	25.7549	20.7471	23.624	19.5451	25.3666	18.982	18.3074	18.2999	25.7305	18.5638	24.3318	26.0163	17.5819	22.701	24.6237	19.8296	19.4396	22.8961	28.4722
24.5073	20.2579	23.9035	24.0843	22.0894	27.1094	22.6821	22.6359	26.733	24.8077	20.3641	23.0036	24.6629	29.4002	28.6493	28.6128	24.949	22.6232	18.1525	24.1436	29.7269	25.2113	25.1423	22.2349	25.5709	30.5117	24.6008	27.7094	23.5242	28.227	25.4514	27.9656	22.7047	21.0926	21.7971	27.7731	21.621	21.6339	21.0354	29.6758	19.7171	22.4644	28.3697	20.81	23.9843	25.7104	20.7446	20.3891	23.9643	30.054
23.5988	20.9813	23.2578	22.9726	20.9971	26.4335	21.8976	21.2663	26.0621	23.6466	20.0778	21.918	22.8295	26.949	29.6713	28.562	24.5273	21.5903	18.5052	23.7785	28.3844	23.9849	25.421	22.0298	22.4685	27.2271	26.1122	28.9391	22.3699	28.621	25.3147	27.2789	22.217	22.0987	21.1012	27.0059	19.0783	18.8242	19.7017	27.9776	19.2337	24.5636	27.3166	19.2447	22.471	25.6301	20.7788	20.0996	22.8499	28.7998
27.0086	21.5569	24.7327	25.1535	23.1314	30.5621	24.0481	21.3042	26.6529	25.6562	21.9308	23.1581	22.9911	27.6788	26.6863	30.3249	24.6885	21.1131	19.5776	24.0497	28.9373	25.7919	27.4945	24.9111	23.0603	27.3414	26.711	29.0186	23.3661	28.2471	27.2551	29.0053	22.4889	21.769	22.3831	29.8977	20.0306	20.216	20.5956	28.804	20.6345	25.4839	26.4468	21.1464	23.8654	26.7577	23.4376	21.9289	24.1384	28.7199
25.6299	21.5185	24.9791	24.7761	23.1025	28.7489	23.9228	23.2753	27.6095	25.8254	21.1654	23.0528	23.8311	28.8853	29.2043	30.0243	25.3059	23.2225	19.5917	25.2904	30.204	26.7024	27.1051	24.2721	24.1255	28.8102	27.1898	29.8698	22.8025	29.9816	27.1927	29.0654	23.3653	22.8305	22.8554	29.4886	20.7355	20.9674	22.1395	30.3054	21.8648	25.2061	28.9764	21.5622	24.727	26.3766	22.7118	21.2426	24.6829	30.7248
25.8572	20.8274	24.2594	24.6826	22.9478	28.1497	23.7096	23.0019	27.3632	25.7447	21.0666	23.5275	24.283	28.7653	NA	30.2755	25.4515	23.2056	19.214	25.8634	30.6014	25.609	28.0582	23.2527	23.4531	28.3545	27.3297	29.8906	24.6114	29.6345	25.9191	28.8972	23.3123	22.7008	22.5119	28.3446	20.0638	20.5074	21.3135	30.1802	20.8033	26.0987	28.5951	20.8014	24.6362	26.3419	22.3923	21.0727	24.4017	30.8284
26.4281	21.2904	25.7422	25.0816	23.6912	29.1507	24.3698	22.5443	27.4648	27.1299	23.2048	24.416	24.4919	28.4508	25.4913	29.4146	24.5268	21.8375	19.9082	24.3588	29.4831	27.9042	28.2122	25.3983	27.4024	31.7115	26.2552	28.4162	24.5455	29.1442	29.1451	30.7499	22.9461	22.0202	22.6481	30.5443	22.3274	23.3151	21.8365	28.7309	20.3754	24.8602	27.5314	22.8263	25.2146	27.3978	23.8629	23.0031	24.6058	30.2732
NA	23.5612	27.2618	28.3116	27.3663	NA	26.9701	22.5055	28.8971	29.0803	24.9487	25.508	24.4035	29.9753	25.7307	29.7156	25.4497	21.949	21.0533	24.3897	30.2617	29.7646	30.8384	NA	28.3695	NA	27.1425	31.6753	24.7947	30.8	31.1589	31.8469	24.0438	23.6676	23.9994	NA	23.804	25.2851	23.2065	29.6564	23.0486	27.4757	28.9363	23.7169	26.3869	29.4729	26.525	24.9609	25.6269	NA
[truncated: 133 more columns]
