# Supplementary material for: MicroRNA Expression in Formalin-fixed Paraffin-embedded Cancer Tissue: Identifying Reference MicroRNAs and Variability
Source: BMC Cancer. 2015 Dec 29;15:1024. doi: 10.1186/s12885-015-2030-2 (PMC4696166; doi:10.1186/s12885-015-2030-2)
Supplement: Additional file 4: — Dataset S3. MiRNA expression in methodological samples. (Microsoft Excel spreadsheet) (XLSX 75 kb) [file 12885_2015_2030_MOESM4_ESM.xlsx]

## Sheet: MethodSamples
sample_ID	tumor_block	Ct.has.miR.155	Ct.hsa.let.7a	Ct.hsa.let.7b	Ct.hsa.let.7c	Ct.hsa.let.7d	Ct.hsa.let.7e	Ct.hsa.let.7g	Ct.hsa.miR.100	Ct.hsa.miR.103	Ct.hsa.miR.106a	Ct.hsa.miR.106b	Ct.hsa.miR.10a	Ct.hsa.miR.10b	Ct.hsa.miR.125a.3p	Ct.hsa.miR.125a.5p	Ct.hsa.miR.125b	Ct.hsa.miR.126	Ct.hsa.miR.127.3p	Ct.hsa.miR.130b	Ct.hsa.miR.132	Ct.hsa.miR.133a	Ct.hsa.miR.134	Ct.hsa.miR.135b	Ct.hsa.miR.138	Ct.hsa.miR.139.5p	Ct.hsa.miR.140.3p	Ct.hsa.miR.140.5p	Ct.hsa.miR.141	Ct.hsa.miR.142.3p	Ct.hsa.miR.143	Ct.hsa.miR.145	Ct.hsa.miR.146a	Ct.hsa.miR.146b.5p	Ct.hsa.miR.148a	Ct.hsa.miR.149	Ct.hsa.miR.150	Ct.hsa.miR.152	Ct.hsa.miR.15b	Ct.hsa.miR.16	Ct.hsa.miR.17	Ct.hsa.miR.181a	Ct.hsa.miR.185	Ct.hsa.miR.186	Ct.hsa.miR.191	Ct.hsa.miR.192	Ct.hsa.miR.193a.5p	Ct.hsa.miR.193b	Ct.hsa.miR.194
2	Control1	21.2679	23.8927	21.6324	24.785	22.7017	21.2954	21.5474	21.494	23.1588	16.6259	20.5306	21.7896	24.0134	29.4308	24.71	21.2426	18.9751	23.3236	24.072	21.4027	25.5066	25.8975	20.8465	27.2112	25.3869	26.7056	21.4863	19.7865	21.1707	21.3628	19.9587	20.1529	19.7932	22.5386	25.8542	21.0874	22.9651	22.2598	18.7371	16.715	22.3937	24.8605	20.5551	17.9306	17.8011	24.5166	21.6129	18.9354
6	Control6	22.4657	22.0559	20.6208	25.5532	21.2937	19.7721	20.4287	21.422	21.9879	16.8851	19.9498	19.2447	21.3725	29.0525	23.5972	21.4	16.8665	23.1989	23.1715	20.4268	23.9886	25.615	19.9539	27.6143	23.2526	26.6142	21.6918	21.4814	21.5836	19.1872	18.831	17.684	19.047	20.2896	26.9893	21.9838	22.427	20.9231	18.7059	16.9409	22.8763	24.3799	20.7636	17.5971	18.072	23.671	21.1966	19.459
7	Control6	18.8941	22.7917	21.7966	23.7738	22.3659	20.2192	20.7457	20.0588	22.7774	17.5658	20.7737	20.063	21.5468	28.4979	23.3983	19.7647	16.9019	22.1831	23.6012	21.2322	19.4972	28.0339	25.9818	25.1619	21.7133	25.8921	20.5018	20.3455	19.6675	17.4671	15.9762	18.3493	18.1358	23.2957	24.7727	17.9612	22.0855	23.3106	18.59	17.6997	22.7002	24.5388	20.4868	17.6404	18.4772	23.7126	20.2757	20.4797
007_r1	Control6	18.8739	22.8187	21.8158	23.9565	22.3365	20.6697	20.8254	20.1312	22.9718	17.6086	21.1559	20.0009	22.188	28.1838	23.1838	19.9519	16.9485	22.2734	23.3136	21.343	19.6149	28.6404	25.9279	25.0316	21.9166	26.0929	20.6372	20.1215	19.8413	17.4783	16.002	18.4662	18.1636	23.4329	24.8852	17.9607	22.1943	23.4498	18.7485	17.8098	22.6142	24.4341	20.359	17.7156	18.5518	23.7915	20.5372	20.2549
007_r2	Control6	18.6987	22.5875	21.8934	23.6115	22.1357	19.5233	20.5285	19.9286	22.5486	17.2364	20.4801	19.9218	21.1794	28.3173	23.3027	19.6663	16.7213	22.003	23.2576	21.0255	19.2939	28.4299	25.983	25.0955	21.3653	25.922	20.3194	20.2435	19.1133	17.2638	15.5604	18.0254	17.8199	22.9047	24.6623	17.7126	22.2495	23.3586	18.1914	17.4666	22.493	24.3787	20.1596	17.2888	18.0477	23.3562	19.8631	20.3073
007_r3	Control6	18.2982	22.2402	21.3067	22.9804	21.9499	19.4993	20.0778	19.5596	22.0107	17.1193	20.5229	19.7396	21.1475	28.0207	22.5285	19.1943	16.756	20.8612	23.4924	20.673	19.195	27.8966	25.7327	24.8687	21.4005	25.2713	20.1322	19.6088	19.3091	17.2257	15.6444	18.0143	17.9602	23.0641	24.1475	17.827	21.0149	23.1179	18.2396	17.3645	22.2647	24.1363	20.371	17.3892	18.3435	23.6756	20.0041	20.4106
007_r4	Control6	19.0562	22.5881	22.1236	23.8758	22.4605	20.119	20.7791	20.0343	22.8052	17.4776	20.6192	20.1152	21.5076	28.6983	23.3158	19.6025	16.9074	22.2324	23.2477	21.4147	19.474	28.752	25.9618	24.7369	21.4149	25.9844	20.621	20.0151	19.781	17.4679	15.7806	18.27	18.0151	23.0069	24.7134	17.8947	22.2054	23.0062	18.4286	17.7585	22.6673	24.2595	20.5665	17.529	18.3707	23.6898	20.2107	20.5419
007_r5	Control6	18.9356	22.8623	22.0696	23.9947	22.6541	20.4635	20.9943	20.1874	23.0112	17.8362	20.9403	20.2201	21.7971	28.536	24.0379	20.0039	16.9334	22.5118	23.4248	21.347	19.5124	28.4826	25.9622	25.4751	21.6724	25.9045	20.5469	20.4278	19.6983	17.5344	15.9547	18.5542	18.1414	23.6983	25.1756	17.9928	22.2511	23.194	18.7336	17.681	22.9982	24.6427	20.5284	17.6832	18.5853	23.924	20.2541	20.7352
8	Control6	19.3186	24.8873	22.6249	26.4588	23.5042	22.9856	22.4518	22.8687	23.7567	18.2229	20.958	20.9196	23.0263	31.0961	25.7757	22.6755	18.658	24.8038	24.8136	22.6776	23.3393	27.59	27.4187	27.6226	25.4381	27.7081	21.87	20.9377	19.99	20.5757	19.3029	19.2858	19.0142	23.731	27.8637	18.9622	24.1682	23.1789	19.6996	18.3413	24.2536	25.6428	21.3389	18.7231	18.654	25.3434	21.9168	20.1307
9	Control6	19.6698	25.6921	22.2514	25.9856	24.0499	22.6047	22.8737	21.9729	24.0434	18.9246	21.3496	21.2038	22.9595	30.1482	25.1024	21.8377	18.4023	24.2647	25.3561	22.3758	22.2657	27.1886	27.423	26.7278	24.7243	27.3828	21.9183	20.8873	20.2155	19.98	18.8229	19.2711	19.2253	24.5623	27.1961	18.7013	23.8141	23.8899	20.0689	18.9694	23.9205	25.8032	21.6599	19.0649	20.051	25.0409	21.7906	21.3831
10	Control7	20.4895	22.4536	20.3477	24.3796	21.1001	20.0103	19.5066	20.9826	22.7136	15.77	18.2343	20.8371	23.2783	29.2218	23.365	21.2003	16.8608	22.9889	23.2261	20.7629	23.0168	25.4615	19.5057	25.4429	23.5928	25.4689	20.4728	20.8447	20.2859	19.2363	19.2392	16.8857	19.3216	19.9825	24.8877	17.5585	22.741	22.3233	19.3548	15.8882	21.9508	23.5366	19.9644	16.2597	16.3417	24.1178	21.0501	17.4814
11	Control7	22.8731	24.2685	21.7293	24.0866	23.4801	21.8412	21.8994	20.5237	24.0119	18.6389	21.7669	22.0407	23.3223	29.3968	23.976	20.6125	17.813	22.8367	26.0898	23.064	19.7663	25.0162	23.7292	26.5863	22.9599	26.4654	21.3646	22.2718	23.4447	18.4641	17.4013	20.0383	20.9357	23.6876	24.7526	19.8368	22.821	25.8526	20.3131	18.6615	23.255	25.535	21.5257	18.5423	18.2806	22.9659	20.2592	20.0241
12	Control7	26.358	NA	25.3493	30.8488	30.6776	NA	28.6158	24.3689	30.3982	23.0076	24.3286	24.9551	27.9696	NA	26.1324	23.6561	24.1296	24.9574	28.5531	30.4184	24.37	27.9188	25.7003	30.737	31.1674	NA	25.387	23.7193	25.8401	23.8274	23.1985	22.6342	24.88	27.5768	28.8945	22.0113	27.1914	NA	28.2235	22.9784	25.4495	26.8807	23.9877	21.9926	21.3992	24.7355	24.3706	24.1195
13	Control7	22.3672	25.9864	22.8247	25.9708	24.4759	23.2687	22.7406	21.799	24.9311	18.6536	21.4175	21.7735	24.1876	30.0854	24.6569	21.4603	18.9642	24.1955	25.7703	23.3163	20.0994	26.663	22.8041	26.4206	24.1602	27.9036	22.3329	20.8994	22.0828	18.5632	17.564	19.3363	21.4726	23.5656	25.6188	19.5453	23.772	25.9626	21.5474	18.7337	23.5779	25.9772	22.0023	18.7712	18.3474	24.1445	21.4072	19.9213
57	Control2	21.9027	28.911	24.4946	28.063	25.9092	25.2373	23.1639	24.9791	25.9411	19.8338	23.2477	24.7305	28.9019	29.4909	26.097	25.7462	18.6781	26.6665	28.6018	24.8628	21.0252	27.6976	24.7682	28.5826	25.9388	28.5937	23.4089	23.1359	25.2357	19.8121	21.4194	19.8945	20.3784	26.7376	28.2511	20.5377	24.9133	26.6523	20.1157	19.9433	25.2508	27.4734	22.6234	19.1742	19.5676	26.9805	22.1368	22.3534
92	Control1	19.7336	22.5798	19.8192	23.7404	21.5469	19.9024	20.1888	19.6295	21.7254	15.738	19.5113	20.5626	21.7279	27.0557	22.6663	20.0639	17.6597	22.0366	22.5523	20.4326	23.6895	26.0671	20.1978	25.5246	24.3332	25.1412	20.6983	19.2445	20.9164	20.1561	17.999	18.7364	18.6635	21.629	23.6347	18.9044	22.0061	21.1582	17.2921	15.7855	20.8945	23.7597	19.0822	16.6172	16.7605	23.3814	20.0562	17.9028
97	Control2	20.1449	30.6286	21.5331	25.7043	24.2271	22.2432	22.3987	22.2408	24.7445	18.6909	22.0746	23.0904	26.0363	30.4717	25.1177	22.9161	18.0293	24.3202	25.9559	22.5025	20.5139	26.727	24.8515	27.1536	24.7902	28.151	22.0974	22.1574	23.1953	18.4634	19.6778	19.392	19.9999	24.4736	26.1926	19.6956	23.1642	24.5731	20.0843	18.6951	23.6567	25.5991	22.4445	18.7209	18.6494	25.1999	21.4432	20.4098
120	Control4	19.3686	21.1479	19.1914	23.6092	20.2631	18.6529	19.4605	19.8749	21.102	16.5351	19.2137	19.303	21.7183	29.3146	22.5685	20.0642	16.1034	21.8567	22.8558	20.24	20.9666	25.0224	19.5247	24.4954	22.8567	25.9091	20.3395	21.4533	20.3273	17.1757	17.8483	17.1267	17.694	20.3435	25.5562	18.7535	21.5265	20.0739	17.8147	16.4767	21.5531	23.4949	20.2397	16.883	17.769	23.1768	19.588	18.5724
121	Control4	18.937	24.5594	21.5918	26.0203	22.8	21.1465	20.5067	22.3439	22.8836	17.1235	21.1838	21.2948	21.5399	28.9628	22.0727	22.6788	16.4777	24.0751	24.209	21.6976	18.4573	25.5279	21.7644	23.1356	21.4263	25.1478	21.3195	21.0563	22.244	17.9385	16.8834	16.8769	17.7947	23.0809	24.26	16.5131	23.4856	22.3745	17.0594	17.1181	24.0083	25.5283	18.6204	16.2755	17.111	25.7687	19.525	19.1211
122	Control4	19.2134	23.5656	21.1047	25.3631	21.8653	20.4893	20.2406	20.8696	22.0513	16.7805	20.5378	20.252	21.2464	29.1964	22.2645	21.4643	16.8304	23.3702	23.7811	21.5881	18.6702	25.9312	21.1002	22.1335	21.5934	25.7492	21.0323	20.7739	21.2356	17.4861	16.737	17.1819	18.1564	22.4636	24.5541	16.7539	23.3118	22.1936	17.6616	16.8575	23.2115	24.9635	19.2436	16.7017	17.5417	24.7236	19.8937	18.4487
123	Control4	19.1846	23.1673	21.0267	24.7999	21.9532	20.0034	20.0453	20.7329	21.7995	16.5167	20.2823	19.893	20.6384	29.6349	22.2148	20.9102	16.6716	22.961	23.2126	21.3286	18.8472	26.1924	20.5891	23.2084	21.5365	25.913	20.8135	20.0725	20.5528	17.3714	16.5679	17.118	18.1732	21.8584	24.3588	16.8443	22.723	21.7047	17.6014	16.4652	23.0969	25.0253	19.1898	16.7186	17.2502	24.6294	19.8363	18.1188
125	Control4	19.5466	24.6119	21.7454	26.2773	23.1807	20.9496	20.8409	22.8817	22.8605	16.9164	21.1075	21.0049	21.113	29.5632	22.2199	22.6345	16.5767	24.3315	24.1518	21.8546	18.9	26.4367	21.6857	23.836	21.4806	26.2876	21.2928	20.9773	22.0964	17.9985	17.1	16.9564	17.9385	22.984	25.1537	17.1933	23.6578	22.3578	17.1664	16.8527	24.4027	26.0276	18.6124	16.5126	17.123	26.1723	19.9452	18.9875
126	Control4	19.439	24.6343	20.8779	24.4915	22.9788	20.8074	20.9896	21.3212	23.0843	17.7449	21.8086	21.094	21.727	29.0267	22.0184	21.0878	16.1818	23.1942	24.713	21.0014	17.7712	25.2302	22.7041	23.9756	20.6074	25.9762	20.6619	21.9737	22.5594	17.1349	16.2725	17.7891	18.1154	24.3212	23.8194	17.0485	22.9583	23.0239	17.8778	17.7146	24.1677	25.8979	19.2477	16.9462	19.2849	24.4391	19.1803	20.5917
136	Control5	19.6557	19.9517	18.464	21.658	20.0494	17.9718	19.0725	18.9683	21.063	15.9091	18.3848	19.0184	22.0171	30.3901	21.6039	18.8457	16.3064	20.1162	22.549	20.0076	21.1556	23.222	19.9458	23.7994	22.6556	25.2587	19.775	20.8989	20.5097	16.9953	17.2757	17.7307	17.8285	20.0727	22.7814	18.9574	20.4127	19.586	17.9384	15.9406	20.0566	23.3809	19.8094	16.5665	16.9741	21.8972	18.2656	18.69
137	Control5	19.6411	21.8777	19.878	23.5366	21.5662	19.0035	20.1108	19.7322	22.4024	16.2139	19.848	19.6584	22.3447	29.168	22.1722	20.065	16.9395	21.709	23.3565	21.2786	18.8328	24.7274	22.336	23.3912	21.3682	26.0104	20.5906	20.0474	21.0008	17.034	16.1413	17.8837	18.9284	22.0082	22.9827	17.9495	21.9003	21.8307	18.0175	16.2053	21.9574	24.6777	19.7034	16.6666	16.9212	23.1767	18.8917	18.2735
138	Control5	18.2283	23.3452	19.6867	23.902	22.2907	20.0058	20.154	21.2471	23.0049	16.68	20.3857	21.0458	22.6228	28.912	21.9273	21.4785	16.5818	22.9902	24.3372	21.6206	21.766	24.4834	22.5756	24.4368	22.5571	24.5627	20.589	20.8331	22.1178	19.0879	18.5649	17.0934	17.8007	23.2113	23.3981	16.4584	22.3106	22.0508	17.0546	16.714	22.6516	24.8642	18.3279	16.0598	16.8107	24.2237	18.458	19.099
139	Control5	18.6718	24.1109	20.0241	24.2201	23.085	21.0972	21.2575	21.7734	23.6667	16.9916	20.9899	21.7363	24.0909	28.9708	21.284	21.9882	16.4506	23.9715	24.7078	22.2565	20.793	24.2601	22.701	25.3861	21.9924	24.7224	21.2853	20.7605	23.1554	19.1698	18.9988	17.545	17.82	23.6955	23.3072	16.298	22.7884	22.116	17.3866	17.0402	22.8846	25.6481	18.9821	16.2508	17.1687	25.4528	18.4761	19.6946
166	Control3	22.7107	24.284	23.5679	24.8424	22.6828	21.3859	21.746	21.6608	23.6866	17.5738	20.7765	20.391	24.5481	29.1839	24.4937	21.5623	19.1463	22.4915	23.5622	22.5525	20.191	28.4008	21.0158	27.7434	24.24	28.4339	22.2413	20.2135	22.7909	18.5138	17.4838	18.7983	20.7122	22.92	25.7381	20.2641	22.8691	25.2052	20.6279	17.5437	22.1267	25.1091	21.7982	17.7449	17.988	23.6456	21.3709	19.7374
245	Control3	21.9751	23.5314	22.7769	25.0113	22.6416	20.7613	21.5599	21.3655	23.3701	16.9785	20.3701	20.2936	24.5969	28.2795	24.3612	21.3621	18.5099	22.2282	23.7612	22.0253	19.7432	27.8192	20.316	26.671	23.3524	27.3009	21.5012	19.5264	21.7919	17.7489	17.0352	18.1973	19.9102	22.5555	25.1026	19.8459	22.2081	24.4164	19.6739	16.989	21.8126	24.6524	20.7951	16.9896	17.429	23.2514	20.5842	18.9511
256	Control8	20.0565	21.4005	20.0155	24.685	21.569	18.8886	19.9971	19.7154	21.1573	17.1395	19.8802	18.7155	20.9374	26.9885	22.7685	19.8247	15.8963	20.3309	22.5317	19.1902	21.4053	25.5593	20.7956	24.0876	21.7607	24.682	20.0275	19.211	20.9116	17.6381	16.9914	16.4743	17.5264	19.7605	25.0881	18.7736	20.5876	20.4489	17.5002	17.1614	20.8067	22.6881	20.1898	16.5291	15.9774	23.6837	19.5651	17.5786
258	Control8	20.2282	23.0593	21.8363	23.9687	22.7353	20.2729	20.6001	20.0307	22.5542	16.8134	20.1709	18.3367	21.7078	27.9345	22.8259	20.4148	16.1453	20.8414	23.0762	20.5409	18.5339	26.6097	22.0768	24.2813	21.3178	24.9202	19.9822	17.9684	21.4538	17.1704	15.7975	16.6566	18.2765	21.0289	23.4474	18.9526	20.9922	21.9775	17.1754	16.8299	22.0947	24.4295	20.4093	16.7642	16.2822	24.3552	19.1032	17.8232
259	Control9	18.3833	19.7721	18.9872	20.9717	20.0056	17.4103	18.9317	17.9606	20.3595	16.0146	18.6438	18.9917	21.5232	27.6384	21.208	17.5763	15.8908	19.9895	21.3209	19.0693	21.7371	25.5371	22.0483	23.5742	21.3094	23.9055	19.117	18.9517	19.4092	16.6958	15.732	16.1301	16.3537	19.9985	22.9107	17.0898	19.6122	19.4271	17.2871	16.0627	19.6518	22.5439	19.5755	15.9507	17.173	21.216	18.4502	19.3432
[truncated: 152 more columns]
